# Supplementary material for: Determinants of carbon emission: A multiple scale decomposition of Gansu Province
Source: PLoS One. 2024 Sep 6;19(9):e0309467. doi: 10.1371/journal.pone.0309467 (PMC11379236; doi:10.1371/journal.pone.0309467)
Supplement: S1 File — (ZIP) [file pone.0309467.s001.zip › Direct consumption coefficients matrix(AD)/ad2007.xlsx]

## Sheet: Sheet1
A07	sector1	sector2	sector3	sector4	sector5	sector6	sector7	sector8	sector9	sector10	sector11	sector12	sector13	sector14	sector15	sector16	sector17	sector18	sector19	sector20	sector21	sector22	sector23	sector24	sector25	sector26	sector27
sector1	0.0966894	0.0147115	0	6.28452e-06	0	0.323937	0.218334	0.272552	0.0398898	0.0118587	0	0.0134024	0	0.000125523	0	0	0.00176924	0	0	0	0	0	0	0.012799	0.0417096	0.0307799	0.00301744
sector2	0.00316176	0.000252842	0.000694525	0.0032559	0.025109	0.00448835	0.00417893	0.00463122	0.00632449	0.0996995	0.001495	0.016567	0.0704998	0.0111619	0.00264459	0.00210224	0.00233933	0.00277441	0.00200025	6.7614e-05	0.131706	0.270802	0.000612874	0.0037378	0.00109956	1.02943e-05	0
sector3	0	0	1.06274e-06	0.000572544	0.000283871	5.45047e-05	0.000268588	0	1.66459e-06	0.000147486	0.163584	0.00587219	0.00151323	0.000466873	2.00368e-05	0.000162509	0.000322936	0	4.66218e-06	0	0.00970878	0.00204805	0	0	0	0.000838537	0
sector4	0	0.000349407	0	0.0341388	0	0	0	0	1.45074e-05	0	0	0.000852215	8.93678e-05	0.084525	0	0.00010275	0	0	0	0	0	0	0	0	0	0	0
sector5	7.01739e-07	0.0012333	0.000620554	0.000630418	0.0282316	0.000882421	3.16526e-05	3.85988e-06	6.67447e-05	0.00297501	4.07692e-05	0.00267227	0.016842	0.00154215	0.000648811	6.25889e-05	0.000127399	1.43143e-05	0.00108961	0.00054919	0.00121609	0	3.0807e-05	0.0234285	0.000705048	0	0.000196067
sector6	0.0436656	0	0.000143418	0	0	0.0603542	0	0	0.000867115	0.000264364	3.78786e-05	0.00716656	0	1.06458e-06	0	3.7448e-05	0.000324851	0	0	0	4.60968e-05	0	0	0	0.000335285	0.0661877	2.5057e-05
sector7	2.63071e-05	0.000189011	0.000546017	0.000545051	0.00290913	0.00034821	0.176938	0.0816187	0.00365577	0.00591055	8.80113e-05	0.00084958	0.00340894	0.000210203	4.08725e-06	0.000241058	9.74822e-05	0.000910422	2.50555e-05	0.00148162	0.000152241	0.000179719	0.000104915	8.85261e-05	0.000383182	0.00156101	0.000104966
sector8	6.75741e-06	0.00554864	0.000633076	0.000470273	6.82306e-05	0.000104611	0.00329032	0.00432651	0.000160276	0.000373765	7.86671e-05	0.000289754	0.000188466	0.000129518	0.000347584	0.000355216	0.00056494	0.00278628	0.000163161	0.000448974	0.000360023	0.00165529	0.000470513	0.000841987	0.000406958	0.00020235	0.000318924
sector9	1.3707e-05	0.0038984	0.000352054	0.000504871	1.36408e-05	0.000297068	2.96503e-05	3.85398e-05	0.095372	0.00505559	0.000200989	0.000596561	0.000856724	0.000226585	5.7312e-05	0.00049268	0.000183535	0.00271571	0.001723	0.00694739	5.09808e-05	0.00011479	0.000122636	0.00281151	0.000282608	0.00024402	0.00112143
sector10	0.000665771	0.00257896	0.00379427	0.00312507	0.00858961	0.0161226	0.00231659	0.0141553	0.00206956	0.114135	0.000628704	0.00475266	0.00727155	0.000935008	0.00208111	0.00216807	0.00171203	0.0100495	0.00328238	0.0108452	0.000949514	0.00379708	0.00152301	0.00532746	0.0030512	0.00211037	0.014136
sector11	0.0219454	0.0129646	0.0198876	0.0217338	0.036895	0.00248097	0.00118393	0.000747823	0.00762067	0.0084738	0.0922118	0.0137708	0.010008	0.107819	0.00220867	0.0076794	0.00623965	0.00779099	0.00324144	0.00771532	0.00395645	0.0124042	0.00343651	0.0101355	0.10577	0.00552326	0.0153545
sector12	0.0788066	0.00746128	0.0199633	0.0474391	0.00903217	0.0200693	0.0110562	0.0181148	0.00526542	0.0146742	0.013355	0.170792	0.0865132	0.00918798	0.00420552	0.0057525	0.00256945	0.0333033	0.0341167	0.0121721	0.00224749	0.0104455	0.0152763	0.0206814	0.00461184	0.00144104	0.0223222
sector13	5.29945e-06	0.00630104	0.00499919	0.0028093	0.000176106	0.0114076	0.000564196	0.000514106	0.000497463	0.00239068	0.00242306	0.00968331	0.0513612	0.0076011	0.00245666	0.00132996	0.00177859	0.00313224	0.00559385	0.00415924	0.00420199	0.00120966	0.00174128	0.121399	0.000568619	0.00018177	0.00231406
sector14	7.64937e-06	0.0254784	0.078914	0.00745098	0.00201762	0.00542739	0.000161277	0.000199899	0.000112863	0.0143054	0.000958648	0.041352	0.0139026	0.0298677	0.31156	0.236815	0.167817	0.236814	0.0981887	0.137169	0.00140079	0.000790967	0.00155505	0.170094	0.00295292	7.43951e-05	0.000246344
sector15	1.3095e-05	0.00454134	0.00508098	0.00519147	0.0453134	0.00161445	0.000450842	0.00235505	0.00904715	0.00165683	0.00223751	0.00782047	0.00655546	0.00155635	0.0345205	0.0227415	0.0112184	0.0330939	0.0148526	0.0260884	0.00103232	0.000188266	0.00926421	0.011382	0.000207928	0.000358234	0.00293018
sector16	0.00864503	0.0153912	0.0296073	0.0336776	0.00126511	0.000810088	0.0025036	0.00149241	0.00190276	0.00357234	0.00169611	0.00394791	0.0036751	0.00562086	0.0800852	0.0697851	0.0200521	0.00666414	0.00162862	0.0233622	0.00658668	0.00264193	0.00708131	0.0179504	0.00129089	0.000865716	0.0108789
sector17	2.12456e-05	0.00111515	0.00108454	0.0010424	0.000307021	0.000277705	0.000340079	0.0001774	0.000401878	0.000755034	0.000447319	0.000325087	0.000637401	0.000628241	0.00345626	0.00287785	0.00189492	0.000553508	0.000228366	0.000503359	0.000508706	0.000789204	0.000402124	0.00122521	0.0141181	0.00224094	0.000970485
sector18	2.16563e-06	0.00848699	0.0031429	0.00357258	0.000290348	0.000250061	0.00053389	0.000745828	0.000567145	0.00141502	0.00066094	0.00108769	0.000821936	0.00127254	0.0157334	0.0111806	0.00612818	0.0316047	0.00393793	0.00830024	0.00666551	0.00103081	0.00261894	0.0272334	0.00202196	0.000152823	0.00136199
sector19	6.08696e-06	0.000566883	0.00153872	0.000574044	0.000122487	9.0795e-05	0.000107746	0.000351041	0.00013531	0.000217541	5.17946e-05	0.000471292	0.000231739	0.00012182	0.000296796	0.00223828	0.0170088	0.000698885	0.0371003	0.0139535	0.000241753	0.00026716	0.000235287	0.000431581	0.00201642	0.00031328	0.00323984
sector20	4.70967e-07	0.000173894	0.000392664	0.000361307	1.95127e-05	0.000489473	3.9945e-05	3.24558e-05	5.21943e-05	7.08843e-05	9.98087e-05	0.000295396	9.45555e-05	0.000106798	7.50112e-05	0.000838243	0.00156952	0.000385265	0.00861644	0.0031772	0.000234437	0.000154683	0.000196993	0.000161276	0.000982444	0.000161858	0.000830474
sector21	0.00943388	0.0462394	0.0478343	0.0789087	0.0381715	0.0109638	0.0255157	0.019991	0.0120264	0.0317319	0.0070964	0.0418827	0.0699046	0.0764201	0.0332369	0.0411534	0.0261273	0.0217112	0.0302706	0.0384179	0.185183	0.0236903	0.105474	0.0130207	0.0336215	0.0149643	0.0331154
sector22	1.15688e-05	0.000118145	9.7943e-08	4.63895e-05	2.37353e-05	0.000126473	0	0	0	1.14764e-05	1.76983e-07	0.00011281	1.45583e-05	0.000170435	0.000162869	0.000835632	7.4841e-06	0.000378625	0	0	0	1.41748e-05	0	0.000388534	0.000131756	9.53035e-05	0
sector23	0.0010324	0.000814799	0.000429889	0.000353494	0.000302348	0.000216324	0.000160233	0.000698992	6.73653e-05	0.000378455	3.84232e-05	0.000263958	0.000208197	6.15567e-05	0.000284398	0.00018349	0.000313835	0.000251137	0.000390443	0.000224661	0.000808462	0.000324564	0.00421974	0.00142075	0.000287232	0.000633852	0.0016111
sector24	2.86256e-07	0.000912335	0.0012601	0.000256438	2.16959e-05	5.62145e-05	0.000324916	0.000281766	2.98009e-05	0.000798773	0.00132985	0.000513398	0.000328379	0.000191577	0.000410058	0.00050026	0.00119436	0.000445474	7.50538e-06	0.00016523	0.000169254	0.000427491	0.000577149	0	0.0122658	0.0098529	0.00599673
sector25	0.00383655	0.0294188	0.00882761	0.040473	0.022647	0.0234068	0.00931576	0.0276087	0.00978244	0.0217789	0.00445511	0.0170218	0.0228108	0.015374	0.0123546	0.0233206	0.010244	0.02806	0.0116183	0.0391912	0.0102745	0.00466268	0.0118774	0.0305673	0.0504495	0.0522755	0.0383762
sector26	0.00175625	0.0127865	0.0062531	0.0194937	0.0108956	0.00704359	0.00486898	0.00966526	0.00559561	0.00835212	0.000684143	0.00446332	0.00501367	0.00124754	0.00917152	0.0103836	0.00754463	0.0304776	0.00784779	0.0155511	0.00411142	0.0114101	0.00835581	0.00629569	0.0214392	0.0222243	0.046851
sector27	0.00512643	0.0699888	0.0270481	0.0367357	0.0308613	0.0131778	0.0139366	0.025044	0.0277696	0.0201953	0.00521111	0.0362945	0.0322726	0.0307281	0.0151531	0.0432348	0.0220747	0.0445507	0.0346792	0.0364135	0.044621	0.0502969	0.0736535	0.0536455	0.0529352	0.0792377	0.0711001
