# Supplementary material for: Determinants of carbon emission: A multiple scale decomposition of Gansu Province
Source: PLoS One. 2024 Sep 6;19(9):e0309467. doi: 10.1371/journal.pone.0309467 (PMC11379236; doi:10.1371/journal.pone.0309467)
Supplement: S1 File — (ZIP) [file pone.0309467.s001.zip › Direct consumption coefficients matrix(AD)/ad2012.xlsx]

## Sheet: Sheet1
A12	sector1	sector2	sector3	sector4	sector5	sector6	sector7	sector8	sector9	sector10	sector11	sector12	sector13	sector14	sector15	sector16	sector17	sector18	sector19	sector20	sector21	sector22	sector23	sector24	sector25	sector26	sector27
sector1	0.120338	0.00123825	3.98239e-05	8.31128e-05	8.44797e-05	0.26516	0.190898	0.215153	0.00873193	0.00940248	0.000168298	0.0320477	0.000195231	0.00015347	1.7152e-05	0.0016623	3.29325e-05	5.83191e-06	6.79545e-06	2.78919e-05	1.35067e-05	7.21491e-06	0.00121249	0.00130061	0.000544078	0.0251688	0.00240425
sector2	0.00141813	0.141419	0.0013484	0.00344989	0.0337342	0.00604887	0.010196	0.000948173	0.0023114	0.00569581	0.00184892	0.0148582	0.0523089	0.00474525	0.0040583	0.00391976	0.00316242	0.000236251	0.00147632	0.0069084	0.183798	0	7.42297e-06	0.00311964	0.00240489	0.000278844	0.0034142
sector3	0	2.61223e-05	0.00153719	0	0	0.00120315	0	0	0	0.00056145	0.493997	0.00905693	0.00649734	0.000499771	0.000614732	0.00046949	0.000738265	0.000261577	0.00036849	0	0	0.284717	0	0	8.03443e-06	4.6087e-06	0.000425381
sector4	0	9.22265e-06	0	0.112566	0.00680082	0	0	0	0	7.38043e-08	0	0.00144381	0.000669882	0.0851522	0	0	0	0.000729956	0.00144122	0	1.4812e-05	0	0	0	0	0	0
sector5	0	0.00119055	6.01628e-05	0.00217274	0.0601813	0.000140956	0	3.7477e-05	0	0.00354192	0	0.0136837	0.0398935	0.00129368	0	0.000179804	0	1.48813e-05	0	0.00189492	0.000856728	0	0	0.0178962	0.000315618	2.30065e-06	1.17283e-05
sector6	0.028411	0.000126109	0.000139952	0.000226567	0.000492099	0.113541	0.00121408	0.000749218	0.000136758	0.00306849	1.70232e-05	0.00720162	0.000182622	4.0675e-05	0.000883409	0.00024444	0.000215179	6.57742e-05	0.00032667	0.00022744	0.00011258	0.000335332	0.000367136	0.000131285	0.00101103	0.0542966	0.00268583
sector7	0	0.000435968	0.000420372	0.000175296	4.17587e-05	0.000404178	0.136099	0.0779898	0.00820624	0.00405851	0.000169335	0.00558044	0.000423169	0.00118999	0.000128668	0.00130373	1.66387e-06	7.31787e-05	0.000637987	0.000124471	3.44325e-05	0	1.70031e-05	8.12095e-05	0.00036724	0.000473128	0.000351333
sector8	0	0.000352467	0.00091324	7.50982e-05	6.24708e-05	7.38246e-05	8.77133e-05	0.0178644	3.62091e-05	0.000851427	4.4733e-05	0.000172731	0.000267337	8.26001e-05	0.00030034	0.000207369	6.02649e-05	4.19606e-05	0.000105192	0.000173797	0.000122088	8.18493e-05	0.000414245	0.00016991	0.000219894	0.000244375	0.000301126
sector9	0	0.000301002	0.000105903	8.8221e-05	7.58127e-05	2.94578e-05	0.000770348	2.69174e-06	0.041419	0.00135413	1.75281e-05	0.00102334	0.000255968	0.000172094	3.55425e-05	0.000100681	2.56432e-05	5.60531e-05	3.22709e-05	0.00021659	2.78349e-06	1.27878e-07	2.88244e-06	0.00168213	6.14018e-05	3.41449e-05	3.82451e-05
sector10	0.000168295	0.0190037	0.00821219	0.0134039	0.0172063	0.0102258	0.00360159	0.0136921	0.00336278	0.084961	0.000541236	0.00432772	0.0171665	0.00226583	0.00159815	0.00839775	0.0012216	0.00233121	0.00502371	0.00485848	0.0153983	0.00432429	0.00765365	0.00152807	0.00637693	0.0334406	0.0105342
sector11	0.0261297	0.0114616	0.0225437	0.0220687	0.04019	0.00190883	0.00663793	0.00329828	0.0026516	0.0122397	0.106451	0.0620417	0.0362589	0.0323886	0.00968022	0.00724878	0.00553685	0.00427405	0.0371146	0.00662669	0.00250333	0.00299427	0.00702019	0.0141573	0.082841	0.00559591	0.0163668
sector12	0.0996502	0.00899479	0.0238135	0.0154059	0.0159596	0.0406825	0.0650597	0.0243178	0.0269023	0.0336085	0.00596712	0.219758	0.0194494	0.00589691	0.0174023	0.00894333	0.0316906	0.0106292	0.0577816	0.0128629	0.00131311	0.0332407	0.0113169	0.00757675	0.00317535	0.00169212	0.0295786
sector13	0	0.00264431	0.0049198	0.00295082	0.00441783	0.00446774	0.00044959	0.00202555	0.00698522	0.00206681	4.59509e-05	0.0229876	0.110245	0.00715383	0.00874302	0.00185366	0.00334464	0.00315166	0.0087612	0.0343247	0.00058955	0	6.29698e-05	0.110619	0.000994964	0.000234311	0.000130676
sector14	0	0.019205	0.00952504	0.0169894	0.000719891	0.00085116	0.000294123	0.000763872	0	0.00661287	0.000376879	0.0382692	0.0109377	0.243533	0.272575	0.256087	0.203504	0.0882207	0.164105	0.165739	0.00186353	0.00176027	0.000994505	0.195876	0.00323046	3.24148e-05	8.55189e-05
sector15	0.00647399	0.00300813	0.00125389	0.00116525	0.000481912	0.00229315	0.000590783	8.78656e-05	0.00393151	0.0108208	0.000166354	0.00102458	0.00103726	0.00230064	0.0309984	0.0110346	0.0181718	0.00827193	0.00319309	0.00423246	0.000594623	0.0120597	0.0001215	0.0141659	0.000304513	0.000601249	0.00222025
sector16	1.94516e-05	0.0156716	0.0395165	0.00706047	0.029028	0.00221554	0.00330299	0.000313561	0.000274955	0.00699266	0.000991703	0.00318122	0.00171354	0.00215136	0.021104	0.0659417	0.0219985	0.041532	0.000901302	0.0199407	0.00121371	0.0125926	0.00184793	0.0022811	0.000846487	0.000707411	0.00425698
sector17	0	0.000155681	0.000736873	0.000309582	8.79724e-05	4.93533e-06	4.31876e-06	2.72125e-06	5.46926e-08	0.00096248	4.52697e-06	1.64531e-05	0.000240071	4.72194e-06	3.81694e-05	0.000291596	0.0102352	0.000225971	1.23984e-06	7.31799e-06	2.80372e-06	0.000207645	8.39165e-06	2.50086e-05	0.000993817	4.406e-05	7.05078e-05
sector18	0	0.00335075	0.00331105	0.0018275	0.00354684	0.000249032	0.000465175	0.000882161	6.88436e-07	0.00737304	0.000291474	0.00087417	0.000961394	0.000774191	0.00347576	0.0159572	0.0370205	0.191743	0.00275785	0.00877095	0.00910603	0.000124872	0.000514987	0.0268925	0.00135305	0.000227311	0.000629024
sector19	4.69756e-05	0.000558977	1.51561e-05	6.59293e-05	2.7798e-05	1.31893e-05	2.66887e-05	5.86454e-05	2.82646e-05	0.000260484	5.22746e-06	4.28303e-05	3.58476e-05	4.29491e-05	0.000296677	0.000849123	0.00398484	0.000108069	0.0240668	0.00065727	0.000165617	3.20358e-05	4.01751e-05	0.00110726	0.00681537	0.00199123	0.00109683
sector20	0	0.000230594	0.000136076	1.61922e-05	0.00018501	5.3033e-06	1.06916e-06	5.14978e-07	4.34264e-07	0.000304638	3.17226e-05	3.21737e-05	5.42744e-05	2.60941e-05	9.41451e-05	0.000720427	2.19013e-05	0.0117558	0.00150585	0.00440749	9.99892e-05	0.00267079	0.000424457	1.21576e-05	0.00013759	8.03377e-07	0.000287153
sector21	0.0181087	0.0370721	0.0512503	0.0543723	0.033039	0.0166085	0.0348566	0.0147365	0.024321	0.0338301	0.00756019	0.0774589	0.123385	0.0998468	0.0419045	0.0225551	0.0144184	0.00727568	0.037998	0.0433102	0.0549845	0.0361296	0.153994	0.0150079	0.0538816	0.0239099	0.0229847
sector22	0	0	0	2.523e-05	0	2.09353e-05	0	0	0	0	0	0.00013324	6.40742e-06	0	0.00051202	0.000106817	0	2.45979e-05	6.71148e-06	0	2.18193e-06	0.00661437	0	0	0.0101097	0.00210978	0.0015387
sector23	2.97276e-05	0.000451184	0.00262729	0.000275793	0.000819599	0.00026445	0.000253767	0.000266923	0.00140345	0.000360664	3.02043e-05	0.000476768	0.000440269	0.000504463	0.000875036	0.000218189	0.000160935	8.63392e-05	0.000605379	0.00170067	0.00358325	0.000470021	0.0274758	0.000917438	0.000271474	0.00121015	0.0012957
sector24	0	0.00120185	1.40099e-08	0.000236655	0.000112226	0.000742508	0.000749207	0.00126945	0.000411206	0.000228244	9.8543e-05	0.000520016	0.000788628	0.000397438	0.000149042	0.00083119	0.000906781	5.38229e-05	0.000693536	1.62935e-05	0.00163065	0.000621589	0.00197238	0.0136429	0.00422467	0.00456364	0.00836451
sector25	0.00854855	0.0301008	0.0642517	0.0544249	0.0810496	0.0229195	0.0250654	0.0195873	0.0305321	0.0472766	0.00889768	0.0308941	0.0458007	0.0331111	0.0291031	0.0341632	0.0199641	0.0247382	0.0179562	0.0333199	0.0219763	0.0347898	0.0293433	0.0318196	0.0907378	0.0256331	0.0360247
sector26	0.0260484	0.0199338	0.0155452	0.0224066	0.0246274	0.0654182	0.0923482	0.106075	0.106176	0.110821	0.0114768	0.0390352	0.0169941	0.0254918	0.0507246	0.0467842	0.0558913	0.0598366	0.0402276	0.0421284	0.0138153	0.0333181	0.0121447	0.0348812	0.017594	0.0438245	0.0537844
sector27	0.00027424	0.0349521	0.0315975	0.0233063	0.0276701	0.0165213	0.0141309	0.0174477	0.0167823	0.013712	0.0152543	0.0214399	0.0270695	0.0303117	0.0467253	0.0291644	0.013307	0.00980945	0.021233	0.0288092	0.0376947	0.0176554	0.0427896	0.0300023	0.0699911	0.116336	0.100379
