# Supplementary material for: Determinants of carbon emission: A multiple scale decomposition of Gansu Province
Source: PLoS One. 2024 Sep 6;19(9):e0309467. doi: 10.1371/journal.pone.0309467 (PMC11379236; doi:10.1371/journal.pone.0309467)
Supplement: S1 File — (ZIP) [file pone.0309467.s001.zip › Direct consumption coefficients matrix(AD)/ad2017.xlsx]

## Sheet: Sheet1
A17	sector1	sector2	sector3	sector4	sector5	sector6	sector7	sector8	sector9	sector10	sector11	sector12	sector13	sector14	sector15	sector16	sector17	sector18	sector19	sector20	sector21	sector22	sector23	sector24	sector25	sector26	sector27
sector1	0.128234	0.00100015	1.30693e-05	0.000260896	5.67735e-05	0.277142	0.0901083	0.0371692	0.0512512	0.0194314	0.000220512	0.0451339	0.000188122	4.57596e-05	1.17539e-05	0.000506571	4.19896e-06	1.88702e-05	9.75927e-05	0	2.00328e-05	6.09865e-06	3.11387e-05	0.00995995	0.0105197	0.0127115	0.000886909
sector2	0.00322295	0.0738483	0.0278553	0.013383	0.0203648	0.00156028	0.000504476	0.000548449	0.000155441	0.00205305	0.00965644	0.0139124	0.0344603	0.0114554	8.99016e-06	0.00144583	8.61301e-06	0.000247875	0	0	0.0935134	0	2.6176e-06	0.00201772	0.000239775	0	0.00130878
sector3	0	0	0.0222494	0.00157269	0.000594617	0.00105761	0.00551559	0.00144643	0	0.00023486	0.321963	0.00581775	0.00563502	0.000494184	0.000255371	0.00151769	0.000291168	0.000488958	8.52388e-05	0	0.00107202	0.253745	0	4.13887e-07	0	0	2.22169e-05
sector4	0	4.85521e-05	3.4597e-05	0.0470046	0.000488389	0	0	0	0	0	0	0.00441844	0.00026339	0.0571729	0.000774918	1.70225e-05	0	0	0	0	3.51449e-06	0	0	0	0	0	0
sector5	2.90065e-07	0.00121398	0.0117489	0.00053648	0.0173886	1.51168e-05	2.88281e-07	2.85759e-05	2.19383e-06	0.000122315	5.48663e-07	0.00331896	0.0181384	0.000386547	0.000178267	9.85189e-05	4.11904e-06	0.000132615	0	0	0.000114665	0	0.00170408	0.0111526	1.79113e-05	1.67529e-06	4.99371e-07
sector6	0.0241308	5.08493e-05	4.07669e-05	5.08196e-05	0.000153338	0.0737452	0.000103877	0.0663242	0.00046317	0.00139356	7.95646e-06	0.00189904	0.000108881	9.50879e-06	9.23874e-06	0.00211627	0.000124727	0.00156641	4.62542e-05	0.000216078	1.12518e-05	9.23684e-06	2.1106e-05	5.14007e-05	0.0200517	0.0321945	0.00102588
sector7	1.41304e-06	7.25474e-05	0.000578862	4.61273e-06	0.000206576	0.000481571	0.0702193	0.0352831	0.00151048	0.00388789	2.63282e-05	0.000324207	0.000129105	5.49098e-05	0.000215287	0.000491298	3.47357e-05	0.000213978	0.00031882	4.6697e-05	2.87519e-06	7.07739e-06	2.9389e-05	2.8348e-06	6.88849e-05	0.000527381	0.000295513
sector8	9.48148e-05	6.79098e-05	8.86408e-05	8.07394e-05	2.12031e-05	2.12964e-05	0.000137721	0.00937838	0.000569044	0.000318714	1.71098e-05	0.000168155	7.35582e-05	1.5443e-05	2.76251e-05	0.00014969	5.9483e-05	9.16219e-05	3.45475e-05	2.82472e-05	5.90561e-05	1.40276e-05	0.000182146	0.000106262	0.000105514	6.15384e-05	0.000119739
sector9	7.39013e-05	0.000224124	3.78297e-05	4.84594e-05	0.000240232	0.000634954	0.000137169	8.11247e-05	0.0266838	0.00098827	3.09083e-05	0.000351474	0.000181622	1.53166e-05	5.15113e-05	0.000264423	5.86594e-05	0.00018765	0.000411699	5.83726e-05	1.12155e-06	9.23789e-06	5.73203e-06	0.00171157	7.37011e-05	0.000138673	0.000344869
sector10	0.00132345	0.00487985	0.00155775	0.00378939	0.00571295	0.012041	0.00448679	0.00249575	0.0426897	0.057112	0.00395452	0.00987161	0.0153479	0.00236667	0.00531849	0.00669125	0.00115495	0.00255705	0.011584	0.00550081	0.00390476	0.00272534	0.00337434	0.000977367	0.00503735	0.00492277	0.013825
sector11	0.00294631	0.00880514	0.0229072	0.0234732	0.0209007	0.0022951	0.00267458	0.00261566	0.00502524	0.00922106	0.0389692	0.0863923	0.101583	0.00763489	0.00061929	0.00638476	0.0139104	0.0022982	0.000925033	0.00318484	0.0019494	0.000465902	0.00140752	0.014599	0.0547389	0.0095595	0.00834125
sector12	0.0512355	0.0125237	0.0114224	0.0186944	0.032209	0.0101114	0.0576368	0.0179095	0.0317186	0.0457637	0.0139669	0.155864	0.0149433	0.0121132	0.00360978	0.023748	0.0371026	0.0279736	0.0643699	0.0339454	0.00103152	0.000231171	0.0203153	0.0124373	0.00903423	0.00465454	0.0292697
sector13	0.000223237	0.00151277	0.00248334	0.00219467	0.000804549	0.00122004	0.000254833	0.000128683	0.00189171	0.0018116	7.65825e-05	0.00157243	0.0789702	0.0235937	0.000517581	0.0023967	0.000894073	0.008683	0.00641834	0.000196617	0.000246153	2.29225e-05	6.18708e-05	0.108347	8.77793e-05	0.00022054	6.14786e-05
sector14	0.00154446	0.00793144	0.0371092	0.00362307	0.034301	0.000829231	0.000145912	8.39971e-05	0.00396735	0.059277	8.87709e-05	0.00393643	0.00372371	0.255996	0.208038	0.108708	0.130637	0.225439	0.0908942	0.000199881	0.000376715	0.000534637	0.000926163	0.128402	0.000429805	4.32775e-05	3.90746e-06
sector15	0.00919569	0.00502397	0.00197184	0.00493941	0.0102934	0.00374553	0.00125143	0.000647081	0.00838	0.0332615	0.000194386	0.00278358	0.00437986	0.00120324	0.25992	0.0283189	0.0154265	0.0298136	0.0481681	0.0717413	0.000248544	8.97175e-05	0.00033313	0.0273759	0.00104111	0.00049799	0.00337257
sector16	0.00314711	0.00893182	0.0108435	0.0104922	0.0168788	0.000980709	0.00251821	0.000258923	0.000577654	0.012387	0.00023178	0.00148928	0.00325342	0.000969684	0.00673463	0.0732199	0.00919447	0.0201152	0.00298602	0.0205091	0.0008784	0.000478877	0.00116931	0.00978156	0.00141291	0.000450509	0.00148151
sector17	0.000300686	0.000188951	0.000616178	0.000520422	5.25012e-05	1.7267e-05	2.67821e-05	3.88371e-05	2.93898e-05	0.00833159	1.35137e-06	1.67513e-05	0.000129429	1.44959e-05	3.16381e-05	0.000986779	0.0465865	0.000181566	4.47832e-06	2.71852e-05	2.5892e-06	4.18357e-06	9.75854e-06	0.000488536	0.00251307	8.02086e-06	6.43846e-05
sector18	4.37644e-05	0.00215416	0.00314155	0.000967974	5.99283e-05	0.000165543	0.000472668	6.62227e-05	0.00101494	0.0147889	3.45641e-05	0.000463469	0.00101831	0.000187026	0.000225475	0.0182866	0.0282161	0.0624426	0.00209069	0.000155364	0.000926761	9.4276e-05	0.000145741	0.0104765	0.00158266	0.00199228	0.000588339
sector19	0.000105416	0.000237943	0.000756284	4.61975e-05	1.71491e-05	5.07714e-05	3.80164e-05	2.6206e-05	0.00028192	0.00771984	1.19343e-05	5.81818e-05	3.06217e-05	5.09448e-05	7.55999e-06	0.00461834	0.0115132	0.0051645	0.0963712	0.0672453	0.000145037	1.02088e-05	3.57193e-05	0.00534918	0.00480759	0.00339762	0.00142256
sector20	3.14167e-06	0.0003349	0.000640553	0.000143619	9.36833e-06	2.9987e-05	5.0909e-05	6.78877e-05	6.34848e-07	0.00212234	6.46521e-05	0.000146164	0.000151499	6.37569e-05	7.12725e-06	0.00169584	0.000578787	0.0135414	5.98269e-06	0.0675752	6.67604e-05	0.000143002	0.000156383	0.000364371	0.000102191	7.55985e-06	0.000337361
sector21	0.0169062	0.0435641	0.033648	0.0939148	0.05962	0.0101223	0.0332168	0.00520797	0.0129183	0.0230154	0.014699	0.052273	0.0646269	0.0816156	0.0399451	0.017066	0.00529115	0.0112063	0.0193532	0.0114257	0.307654	0.0400503	0.105615	0.0152571	0.0364931	0.0286711	0.00988933
sector22	2.57546e-05	0	0	0	0.0199723	1.49882e-08	1.00626e-05	2.97279e-05	2.42251e-05	0.0022876	0	0.000125259	5.17261e-06	1.61294e-07	0	0.000463866	2.11551e-05	0.000528344	0	0	0.00114207	0.210775	0	0	0.00748412	0.00145417	0.000489792
sector23	8.09302e-06	0.000104875	0.000251618	0.000149267	0.000291996	0.000684149	0.000385111	0.000168444	0.00053617	0.000692771	0.000180101	0.00067189	0.000604332	0.000135864	0.0001554	0.0004848	0.000288402	0.000393185	0.000195434	0.000500919	0.000584287	0.000141326	0.0146333	0.000823624	0.000965115	0.00109827	0.000737321
sector24	0.000977368	0.00175213	0.000218717	0.00144039	0.000252279	0.000530272	0.000323344	8.53548e-05	0.000201259	0.000428367	4.53855e-05	0.000692214	0.000811442	0.000256098	4.12731e-05	0.0003705	0.000338516	0.000245743	7.57867e-05	0.000671244	0.00149808	0.000449308	0.000582094	0.00370287	0.00204356	0.00484545	0.00829438
sector25	0.0218254	0.0469178	0.011685	0.0439055	0.0634392	0.0221226	0.0220827	0.0168507	0.0751995	0.0492676	0.0139282	0.0326829	0.0454155	0.0362425	0.00613175	0.0346525	0.0225503	0.0257707	0.00979334	0.0205347	0.0355137	0.00153495	0.00673131	0.017083	0.0990677	0.0582639	0.0326725
sector26	0.0281875	0.0401643	0.0309617	0.0245287	0.0288001	0.0825492	0.102457	0.0983937	0.0921968	0.0778537	0.0673209	0.053426	0.0573652	0.0129501	0.149298	0.061305	0.0754062	0.0850151	0.0942005	0.127824	0.0364758	0.00655442	0.00986269	0.0466212	0.0266551	0.10197	0.0399376
sector27	0.0315009	0.1083	0.0116204	0.134935	0.0568647	0.0279273	0.077048	0.02735	0.204475	0.0623578	0.0223302	0.0390832	0.052739	0.0405101	0.0115298	0.0848368	0.0293246	0.0506614	0.0360022	0.0898956	0.0932441	0.0209628	0.189365	0.106503	0.137516	0.240196	0.206839
