# Supplementary material for: Determinants of carbon emission: A multiple scale decomposition of Gansu Province
Source: PLoS One. 2024 Sep 6;19(9):e0309467. doi: 10.1371/journal.pone.0309467 (PMC11379236; doi:10.1371/journal.pone.0309467)
Supplement: S2 File — (ZIP) [file pone.0309467.s002.zip]

Archive with 4 entries (3 files):
- Energy Intensity Effect(EI)/
- Energy Intensity Effect(EI)/ei2007.xlsx
- Energy Intensity Effect(EI)/ei2012.xlsx
- Energy Intensity Effect(EI)/ei2017.xlsx
