# Supplementary material for: Determinants of carbon emission: A multiple scale decomposition of Gansu Province
Source: PLoS One. 2024 Sep 6;19(9):e0309467. doi: 10.1371/journal.pone.0309467 (PMC11379236; doi:10.1371/journal.pone.0309467)
Supplement: S2 File — (ZIP) [file pone.0309467.s002.zip › Energy Intensity Effect(EI)/ei2007.xlsx]

## Sheet: Sheet1
	EI2007	antagonized
sector1	3.5244e-06	0	0	0	0	0	0	0	0	0	0	0	0	0	0	0	0	0	0	0	0	0	0	0	0	0	0
sector2	0	8.51748e-06	0	0	0	0	0	0	0	0	0	0	0	0	0	0	0	0	0	0	0	0	0	0	0	0	0
sector3	0	0	4.88925e-06	0	0	0	0	0	0	0	0	0	0	0	0	0	0	0	0	0	0	0	0	0	0	0	0
sector4	0	0	0	1.73651e-06	0	0	0	0	0	0	0	0	0	0	0	0	0	0	0	0	0	0	0	0	0	0	0
sector5	0	0	0	0	2.85519e-06	0	0	0	0	0	0	0	0	0	0	0	0	0	0	0	0	0	0	0	0	0	0
sector6	0	0	0	0	0	1.95377e-06	0	0	0	0	0	0	0	0	0	0	0	0	0	0	0	0	0	0	0	0	0
sector7	0	0	0	0	0	0	1.32747e-06	0	0	0	0	0	0	0	0	0	0	0	0	0	0	0	0	0	0	0	0
sector8	0	0	0	0	0	0	0	1.26693e-06	0	0	0	0	0	0	0	0	0	0	0	0	0	0	0	0	0	0	0
sector9	0	0	0	0	0	0	0	0	1.9767e-06	0	0	0	0	0	0	0	0	0	0	0	0	0	0	0	0	0	0
sector10	0	0	0	0	0	0	0	0	0	2.49376e-06	0	0	0	0	0	0	0	0	0	0	0	0	0	0	0	0	0
sector11	0	0	0	0	0	0	0	0	0	0	1.24909e-05	0	0	0	0	0	0	0	0	0	0	0	0	0	0	0	0
sector12	0	0	0	0	0	0	0	0	0	0	0	1.69764e-05	0	0	0	0	0	0	0	0	0	0	0	0	0	0	0
sector13	0	0	0	0	0	0	0	0	0	0	0	0	2.1553e-05	0	0	0	0	0	0	0	0	0	0	0	0	0	0
sector14	0	0	0	0	0	0	0	0	0	0	0	0	0	2.70099e-05	0	0	0	0	0	0	0	0	0	0	0	0	0
sector15	0	0	0	0	0	0	0	0	0	0	0	0	0	0	9.83813e-07	0	0	0	0	0	0	0	0	0	0	0	0
sector16	0	0	0	0	0	0	0	0	0	0	0	0	0	0	0	2.30927e-06	0	0	0	0	0	0	0	0	0	0	0
sector17	0	0	0	0	0	0	0	0	0	0	0	0	0	0	0	0	2.75108e-06	0	0	0	0	0	0	0	0	0	0
sector18	0	0	0	0	0	0	0	0	0	0	0	0	0	0	0	0	0	1.98003e-06	0	0	0	0	0	0	0	0	0
sector19	0	0	0	0	0	0	0	0	0	0	0	0	0	0	0	0	0	0	1.16177e-06	0	0	0	0	0	0	0	0
sector20	0	0	0	0	0	0	0	0	0	0	0	0	0	0	0	0	0	0	0	2.38546e-06	0	0	0	0	0	0	0
sector21	0	0	0	0	0	0	0	0	0	0	0	0	0	0	0	0	0	0	0	0	0.000237346	0	0	0	0	0	0
sector22	0	0	0	0	0	0	0	0	0	0	0	0	0	0	0	0	0	0	0	0	0	3.97184e-06	0	0	0	0	0
sector23	0	0	0	0	0	0	0	0	0	0	0	0	0	0	0	0	0	0	0	0	0	0	1.51626e-06	0	0	0	0
sector24	0	0	0	0	0	0	0	0	0	0	0	0	0	0	0	0	0	0	0	0	0	0	0	1.74369e-06	0	0	0
sector25	0	0	0	0	0	0	0	0	0	0	0	0	0	0	0	0	0	0	0	0	0	0	0	0	1.62465e-05	0	0
sector26	0	0	0	0	0	0	0	0	0	0	0	0	0	0	0	0	0	0	0	0	0	0	0	0	0	2.69049e-06	0
sector27	0	0	0	0	0	0	0	0	0	0	0	0	0	0	0	0	0	0	0	0	0	0	0	0	0	0	8.82938e-07
