# Supplementary material for: Determinants of carbon emission: A multiple scale decomposition of Gansu Province
Source: PLoS One. 2024 Sep 6;19(9):e0309467. doi: 10.1371/journal.pone.0309467 (PMC11379236; doi:10.1371/journal.pone.0309467)
Supplement: S2 File — (ZIP) [file pone.0309467.s002.zip › Energy Intensity Effect(EI)/ei2012.xlsx]

## Sheet: Sheet1
	EI2012	antagonized
sector1	2.42653e-06	0	0	0	0	0	0	0	0	0	0	0	0	0	0	0	0	0	0	0	0	0	0	0	0	0	0
sector2	0	6.52156e-06	0	0	0	0	0	0	0	0	0	0	0	0	0	0	0	0	0	0	0	0	0	0	0	0	0
sector3	0	0	1.11395e-06	0	0	0	0	0	0	0	0	0	0	0	0	0	0	0	0	0	0	0	0	0	0	0	0
sector4	0	0	0	1.12725e-06	0	0	0	0	0	0	0	0	0	0	0	0	0	0	0	0	0	0	0	0	0	0	0
sector5	0	0	0	0	1.49574e-06	0	0	0	0	0	0	0	0	0	0	0	0	0	0	0	0	0	0	0	0	0	0
sector6	0	0	0	0	0	9.62218e-07	0	0	0	0	0	0	0	0	0	0	0	0	0	0	0	0	0	0	0	0	0
sector7	0	0	0	0	0	0	3.1301e-07	0	0	0	0	0	0	0	0	0	0	0	0	0	0	0	0	0	0	0	0
sector8	0	0	0	0	0	0	0	8.26428e-07	0	0	0	0	0	0	0	0	0	0	0	0	0	0	0	0	0	0	0
sector9	0	0	0	0	0	0	0	0	1.04327e-07	0	0	0	0	0	0	0	0	0	0	0	0	0	0	0	0	0	0
sector10	0	0	0	0	0	0	0	0	0	9.21181e-07	0	0	0	0	0	0	0	0	0	0	0	0	0	0	0	0	0
sector11	0	0	0	0	0	0	0	0	0	0	1.0827e-05	0	0	0	0	0	0	0	0	0	0	0	0	0	0	0	0
sector12	0	0	0	0	0	0	0	0	0	0	0	9.21177e-06	0	0	0	0	0	0	0	0	0	0	0	0	0	0	0
sector13	0	0	0	0	0	0	0	0	0	0	0	0	1.20492e-05	0	0	0	0	0	0	0	0	0	0	0	0	0	0
sector14	0	0	0	0	0	0	0	0	0	0	0	0	0	2.11232e-05	0	0	0	0	0	0	0	0	0	0	0	0	0
sector15	0	0	0	0	0	0	0	0	0	0	0	0	0	0	5.39178e-07	0	0	0	0	0	0	0	0	0	0	0	0
sector16	0	0	0	0	0	0	0	0	0	0	0	0	0	0	0	9.12432e-07	0	0	0	0	0	0	0	0	0	0	0
sector17	0	0	0	0	0	0	0	0	0	0	0	0	0	0	0	0	1.98936e-06	0	0	0	0	0	0	0	0	0	0
sector18	0	0	0	0	0	0	0	0	0	0	0	0	0	0	0	0	0	5.37842e-09	0	0	0	0	0	0	0	0	0
sector19	0	0	0	0	0	0	0	0	0	0	0	0	0	0	0	0	0	0	7.80206e-07	0	0	0	0	0	0	0	0
sector20	0	0	0	0	0	0	0	0	0	0	0	0	0	0	0	0	0	0	0	7.02734e-07	0	0	0	0	0	0	0
sector21	0	0	0	0	0	0	0	0	0	0	0	0	0	0	0	0	0	0	0	0	0.000169136	0	0	0	0	0	0
sector22	0	0	0	0	0	0	0	0	0	0	0	0	0	0	0	0	0	0	0	0	0	2.57251e-07	0	0	0	0	0
sector23	0	0	0	0	0	0	0	0	0	0	0	0	0	0	0	0	0	0	0	0	0	0	4.53039e-07	0	0	0	0
sector24	0	0	0	0	0	0	0	0	0	0	0	0	0	0	0	0	0	0	0	0	0	0	0	9.73574e-07	0	0	0
sector25	0	0	0	0	0	0	0	0	0	0	0	0	0	0	0	0	0	0	0	0	0	0	0	0	1.2094e-05	0	0
sector26	0	0	0	0	0	0	0	0	0	0	0	0	0	0	0	0	0	0	0	0	0	0	0	0	0	1.31373e-06	0
sector27	0	0	0	0	0	0	0	0	0	0	0	0	0	0	0	0	0	0	0	0	0	0	0	0	0	0	5.76171e-07
