# Supplementary material for: Determinants of carbon emission: A multiple scale decomposition of Gansu Province
Source: PLoS One. 2024 Sep 6;19(9):e0309467. doi: 10.1371/journal.pone.0309467 (PMC11379236; doi:10.1371/journal.pone.0309467)
Supplement: S2 File — (ZIP) [file pone.0309467.s002.zip › Energy Intensity Effect(EI)/ei2017.xlsx]

## Sheet: Sheet1
	EI2017	antagonized
sector1	2.2422e-06	0	0	0	0	0	0	0	0	0	0	0	0	0	0	0	0	0	0	0	0	0	0	0	0	0	0
sector2	0	1.39229e-05	0	0	0	0	0	0	0	0	0	0	0	0	0	0	0	0	0	0	0	0	0	0	0	0	0
sector3	0	0	1.57676e-06	0	0	0	0	0	0	0	0	0	0	0	0	0	0	0	0	0	0	0	0	0	0	0	0
sector4	0	0	0	2.34687e-06	0	0	0	0	0	0	0	0	0	0	0	0	0	0	0	0	0	0	0	0	0	0	0
sector5	0	0	0	0	2.36449e-06	0	0	0	0	0	0	0	0	0	0	0	0	0	0	0	0	0	0	0	0	0	0
sector6	0	0	0	0	0	3.47222e-07	0	0	0	0	0	0	0	0	0	0	0	0	0	0	0	0	0	0	0	0	0
sector7	0	0	0	0	0	0	8.67183e-07	0	0	0	0	0	0	0	0	0	0	0	0	0	0	0	0	0	0	0	0
sector8	0	0	0	0	0	0	0	7.25209e-07	0	0	0	0	0	0	0	0	0	0	0	0	0	0	0	0	0	0	0
sector9	0	0	0	0	0	0	0	0	2.78908e-07	0	0	0	0	0	0	0	0	0	0	0	0	0	0	0	0	0	0
sector10	0	0	0	0	0	0	0	0	0	1.67328e-06	0	0	0	0	0	0	0	0	0	0	0	0	0	0	0	0	0
sector11	0	0	0	0	0	0	0	0	0	0	1.39002e-05	0	0	0	0	0	0	0	0	0	0	0	0	0	0	0	0
sector12	0	0	0	0	0	0	0	0	0	0	0	8.45194e-06	0	0	0	0	0	0	0	0	0	0	0	0	0	0	0
sector13	0	0	0	0	0	0	0	0	0	0	0	0	9.87438e-06	0	0	0	0	0	0	0	0	0	0	0	0	0	0
sector14	0	0	0	0	0	0	0	0	0	0	0	0	0	1.97624e-05	0	0	0	0	0	0	0	0	0	0	0	0	0
sector15	0	0	0	0	0	0	0	0	0	0	0	0	0	0	1.61886e-07	0	0	0	0	0	0	0	0	0	0	0	0
sector16	0	0	0	0	0	0	0	0	0	0	0	0	0	0	0	9.09053e-07	0	0	0	0	0	0	0	0	0	0	0
sector17	0	0	0	0	0	0	0	0	0	0	0	0	0	0	0	0	8.54771e-07	0	0	0	0	0	0	0	0	0	0
sector18	0	0	0	0	0	0	0	0	0	0	0	0	0	0	0	0	0	2.48392e-07	0	0	0	0	0	0	0	0	0
sector19	0	0	0	0	0	0	0	0	0	0	0	0	0	0	0	0	0	0	5.34578e-08	0	0	0	0	0	0	0	0
sector20	0	0	0	0	0	0	0	0	0	0	0	0	0	0	0	0	0	0	0	3.80444e-08	0	0	0	0	0	0	0
sector21	0	0	0	0	0	0	0	0	0	0	0	0	0	0	0	0	0	0	0	0	0.000150193	0	0	0	0	0	0
sector22	0	0	0	0	0	0	0	0	0	0	0	0	0	0	0	0	0	0	0	0	0	1.25487e-07	0	0	0	0	0
sector23	0	0	0	0	0	0	0	0	0	0	0	0	0	0	0	0	0	0	0	0	0	0	1.16256e-07	0	0	0	0
sector24	0	0	0	0	0	0	0	0	0	0	0	0	0	0	0	0	0	0	0	0	0	0	0	1.0239e-06	0	0	0
sector25	0	0	0	0	0	0	0	0	0	0	0	0	0	0	0	0	0	0	0	0	0	0	0	0	1.42304e-05	0	0
sector26	0	0	0	0	0	0	0	0	0	0	0	0	0	0	0	0	0	0	0	0	0	0	0	0	0	1.59113e-06	0
sector27	0	0	0	0	0	0	0	0	0	0	0	0	0	0	0	0	0	0	0	0	0	0	0	0	0	0	1.20533e-06
