# Supplementary material for: Determinants of carbon emission: A multiple scale decomposition of Gansu Province
Source: PLoS One. 2024 Sep 6;19(9):e0309467. doi: 10.1371/journal.pone.0309467 (PMC11379236; doi:10.1371/journal.pone.0309467)
Supplement: S3 File — (ZIP) [file pone.0309467.s003.zip › Energy Structure Effect(ES)/ES2012.xlsx]

## Sheet: Sheet1
ES2012	sector1	sector2	sector3	sector4	sector5	sector6	sector7	sector8	sector9	sector10	sector11	sector12	sector13	sector14	sector15	sector16	sector17	sector18	sector19	sector20	sector21	sector22	sector23	sector24	sector25	sector26	sector27
Raw Coal	0.468245	0.932607	0.109928	0.313581	0.243294	0.716926	0.960569	0.957857	0.603576	0.901265	0.075963	0.245441	0.733679	0.16985	0.398066	0.446806	0.360187	0	0.446803	0.749908	0.956165	0.000466582	0.389263	0.412413	0.121336	0.549409	0.511834
Cleaned Coal	0	0.0013963	0	0	0	1.11989e-06	0	0	0	0	1.95005e-07	0.00820355	0.00534622	0.0251499	7.56051e-05	1.35867e-06	4.97418e-05	0	0	0	1.02535e-05	0	0	0	0	0	0
Other Washed Coal	0	0	0	0	0	0	0	0	0	0	0	0	0	8.20317e-05	0	0	0	0	0	0	0	0	0	0	0	0	0
Briquettes	0.0628043	0	0	0	0	0.000789138	0	0	0	0	0	0.00212306	0	7.71602e-05	0	0.00110405	0	0	0	0	0.00868135	0	0	0	0	0	0
Coke	0	0	0	0.124046	0	0.0199478	0	0	0	0	0	0.401745	0.130299	0.346517	0	0.129233	0.00815135	0	0	0.148503	0.000324271	0	0	0	0	0	0
Coke Oven Gas	0	0	0	0	0	0	0	0	0	0	0	0	0	0.0518409	0	0	0	0	0	0	0.00330172	0	0	0	0	0	0
Other Gas	0	0	0	0	0	0	0	0	0	0	0	0	0	0.366138	0	0	0.0628375	0	0	0	0.025054	0	0	0	0	0	0
Other Coking Products	0	0	0	0	0	0	0	0	0	0	0	0.00320176	0.000463219	5.55801e-06	0	0	0	0	0	0	0	0	0	0	0	0	0
Crude Oil	0	0	0.0168696	0	0	0	0	0	0	0	0.0753708	0	0	0	0	0	0	0	0	0	0	0	0	0	0	0	0
Gasoline	0.0558673	0.00941719	0.0493999	0.0523085	0.0965416	0.0586717	0.0394308	0.0421431	0.396424	0.022513	0.00506704	0.00417887	0.00375994	0.00334555	0.206405	0.0528122	0.0280216	0	0.0169628	0.101589	0.000266004	0.383059	0.492728	0.219006	0.0804137	0.13417	0.347235
Kerosene	0.000272523	0	0	0	0	0	0	0	0	0.00906476	0	0.000571483	0	1.04495e-05	0	0.00264664	0	0	0	0	5.75565e-06	0	0	0	0.0209324	0	0
Diesel Oil	0.412811	0.0555986	0.208231	0.510064	0.660165	0.0441199	0	0	0	0.0539186	0.0110503	0.00659827	0.0342192	0.00578686	0.169488	0.0461946	0.161068	0	0	0	0.000656311	0.146788	0.118008	0.303571	0.73158	0.0803829	0.0772179
Fuel Oil	0	0	0	0	0	0	0	0	0	0	0.00852832	0.000431407	0	0.00473769	0	0.00156767	0	0	0	0	0.000526585	0	0	0	0	0	0
LPG	0	0	0	0	0	0	0	0	0	0	8.93984e-05	0.00340072	0	0	0	0	0	0	0	0	0	0	0	0	4.42765e-05	0.0102815	0
Refinery Gas	0	0	0	0	0	0	0	0	0	0	0.348419	0.0078623	0	0	0	0	0	0	0	0	0.00400407	0	0	0	0	0	0
Other Petroleum Products	0	0.00098112	0.277769	0	0	0	0	0	0	0.0132384	0.306298	0.00638194	2.85726e-05	0.0175165	0	0.000249274	0	1	0	0	0	0	0	0.0650109	0	0	0
Natural Gas	0	0	0.337803	0	0	0.159545	0	0	0	0	0.169214	0.309861	0.0922048	0.00894176	0.225966	0.319385	0.379684	0	0.536234	0	0.00100485	0.469686	0	0	0.0456934	0.225756	0.0637135
