# Supplementary material for: Determinants of carbon emission: A multiple scale decomposition of Gansu Province
Source: PLoS One. 2024 Sep 6;19(9):e0309467. doi: 10.1371/journal.pone.0309467 (PMC11379236; doi:10.1371/journal.pone.0309467)
Supplement: S4 File — (ZIP) [file pone.0309467.s004.zip › Final demand matrix(YD)/yd2007.xlsx]

## Sheet: Sheet1
Y07	consumption of rural residents	consumption of urban residents	government spending	fixed capital formation	inventory increase	outflow
sector1	777138	1577153	290906	645690	367002	1.0563e+06
sector2	58336.3	3994.09	0	0	-37124.2	80932
sector3	0	0	0	0	469.557	424928
sector4	0	0	0	0	12827.6	3195.48
sector5	0	0	0	0	924.55	84083.6
sector6	1.3524e+06	1.23743e+06	0	0	199622	60302.9
sector7	12025	57641.2	0	0	5601.96	125617
sector8	172054	754154	0	0	5429.83	38065.5
sector9	35641.2	86709.7	0	35367.7	751.91	9645.35
sector10	38438.6	181187	0	12725.7	27014.9	43633.6
sector11	24923.6	11619.2	0	0	74536.6	4.10581e+06
sector12	130342	311701	0	0	69170.4	708442
sector13	62785	18368.1	0	0	26323.7	61266.3
sector14	0	0	0	0	223320	6.29704e+06
sector15	9171.86	35645.9	0	15805	8271.22	57844.5
sector16	719.23	7553.77	0	360419	37746.8	320439
sector17	73233.9	109511	0	91461.6	8197.88	89088.2
sector18	86119.7	147369	0	27994.5	19053.3	36021.9
sector19	26655.8	172140	0	10938.2	5490.42	35836.6
sector20	739.89	22256.9	0	2747.3	4577.33	30181.4
sector21	40192.7	287181	0	0	0	702281
sector22	0	25523	0	0	1356.33	9808
sector23	5741.23	31186.2	0	0	0	0
sector24	0	185981	0	7.71763e+06	0	754725
sector25	188508	569450	362389	642935	27499.3	1.6765e+06
sector26	222775	936923	0	337208	88073.1	1.53597e+06
sector27	578273	1.65142e+06	3.66858e+06	1.05082e+06	0	472897
