# Supplementary material for: Determinants of carbon emission: A multiple scale decomposition of Gansu Province
Source: PLoS One. 2024 Sep 6;19(9):e0309467. doi: 10.1371/journal.pone.0309467 (PMC11379236; doi:10.1371/journal.pone.0309467)
Supplement: S4 File — (ZIP) [file pone.0309467.s004.zip › Final demand matrix(YD)/yd2012.xlsx]

## Sheet: Sheet1
Y12	consumption of rural residents	consumption of urban residents	government spending	fixed capital formation	inventory increase	outflow
sector1	1.30858e+06	1.44559e+06	656661	4185	575846	5.14599e+06
sector2	252497	37343.5	0	0	134027	208288
sector3	0	0	0	0	177979	0
sector4	0	0	0	0	-103535	447446
sector5	0	0	0	0	30922.3	213381
sector6	1.42667e+06	1.98832e+06	0	0	193745	2.64448e+06
sector7	43837.6	84274.1	0	0	-259.88	156319
sector8	360629	1.10195e+06	0	0	7549.59	397911
sector9	88730.1	84797.8	0	150000	4441.41	94394
sector10	117067	322209	0	0	35938.9	962171
sector11	91322.8	91989.8	0	0	589496	5.11604e+06
sector12	176557	443679	0	0	105237	3.38438e+06
sector13	299937	117592	0	0	118412	740171
sector14	0	0	0	0	547649	1.12262e+07
sector15	51777.5	26079.5	0	129314	58868.5	243856
sector16	11704.7	32777.8	0	2.22532e+06	47432.8	662502
sector17	202198	532815	0	1.39545e+06	200109	122242
sector18	95851.5	207873	0	1.53179e+06	13568	1.33659e+06
sector19	108798	323223	0	137012	6886.36	279472
sector20	586.694	4820.1	0	31737.3	-1332.29	52083.2
sector21	102782	619921	0	0	0	1.0938e+06
sector22	0	118596	0	0	0	3529.8
sector23	11836.2	68933.2	0	0	0	0
sector24	106883	139125	0	2.46946e+07	0	1049690
sector25	399047	1.11353e+06	244252	286044	80325.4	2.19344e+06
sector26	616978	1.88543e+06	0	712768	160711	2.75385e+06
sector27	2.22525e+06	4.10274e+06	9.81541e+06	544115	0	2.38405e+06
