# Supplementary material for: Determinants of carbon emission: A multiple scale decomposition of Gansu Province
Source: PLoS One. 2024 Sep 6;19(9):e0309467. doi: 10.1371/journal.pone.0309467 (PMC11379236; doi:10.1371/journal.pone.0309467)
Supplement: S4 File — (ZIP) [file pone.0309467.s004.zip › Final demand matrix(YD)/yd2017.xlsx]

## Sheet: Sheet1
Y17	consumption of rural residents	consumption of urban residents	government spending	fixed capital formation	inventory increase	outflow
sector1	1773698	2098148	325097	82371	250710	6.4351e+06
sector2	138177	83735	0	0	393.995	17080
sector3	0	0	0	0	-174850	20930
sector4	0	0	0	0	18630.5	218104
sector5	0	0	0	0	23004.9	13939
sector6	1830574	3.20645e+06	0	0	42218.5	3.05973e+06
sector7	80110	195079	0	0	4857.57	45173.1
sector8	512443	1540259	0	0	3902.26	49883.5
sector9	121599	233380	0	32983	15801.7	7382.09
sector10	247025	555166	0	8528	17914.5	535679
sector11	311632	383546	0	0	250783	3748267
sector12	333797	763747	0	0	64741	3.29284e+06
sector13	49234	92845	0	0	47246	1.91489e+06
sector14	0	0	0	0	661616	1.04783e+07
sector15	18784	34388	0	39882.8	103860	1.16155e+06
sector16	36827	101505	0	1.13864e+06	63196.2	478695
sector17	313096	1099435	0	160695	8583	126472
sector18	172901	457393	0	592395	21914	408704
sector19	207230	398393	0	31940.8	69032.9	777902
sector20	28519	54041.1	0	21138	9273.79	41042
sector21	184335	719745	0	0	0	188460
sector22	36645.6	188426	0	0	-640.477	0
sector23	20488	100949	0	0	3925.43	0
sector24	0	0	0	2.6278e+07	0	5.01013e+06
sector25	657610	1.74991e+06	176833	364233	33206	970793
sector26	1443197	4077692	10887	488599	213525	705872
sector27	3.12619e+06	6.82853e+06	1.53018e+07	985952	0	1.23996e+06
