# Supplementary material for: Determinants of carbon emission: A multiple scale decomposition of Gansu Province
Source: PLoS One. 2024 Sep 6;19(9):e0309467. doi: 10.1371/journal.pone.0309467 (PMC11379236; doi:10.1371/journal.pone.0309467)
Supplement: S5 File — (ZIP) [file pone.0309467.s005.zip]

Archive with 4 entries (3 files):
- Input-output structure matrix(LD)/
- Input-output structure matrix(LD)/ld2007.xlsx
- Input-output structure matrix(LD)/ld2012.xlsx
- Input-output structure matrix(LD)/ld2017.xlsx
