# Supplementary material for: Determinants of carbon emission: A multiple scale decomposition of Gansu Province
Source: PLoS One. 2024 Sep 6;19(9):e0309467. doi: 10.1371/journal.pone.0309467 (PMC11379236; doi:10.1371/journal.pone.0309467)
Supplement: S5 File — (ZIP) [file pone.0309467.s005.zip › Input-output structure matrix(LD)/ld2007.xlsx]

## Sheet: Sheet1
ld07
1.1289	0.0227992	0.0030837	0.00654523	0.00477692	0.392589	0.30274	0.337288	0.0532727	0.0232461	0.00156992	0.0253378	0.00803719	0.0033965	0.00368945	0.00448125	0.00483386	0.00790527	0.00350487	0.00613044	0.00583572	0.00891757	0.00338343	0.0203841	0.0531254	0.0668219	0.0109116
0.00950132	1.01199	0.013962	0.0215691	0.0360967	0.0147906	0.014171	0.0149356	0.0111016	0.122343	0.00661123	0.0335931	0.0935509	0.0292927	0.0210302	0.0196835	0.0136056	0.0186165	0.0136618	0.0150467	0.165715	0.279816	0.0204711	0.0268769	0.0103659	0.00602666	0.0103267
0.00619424	0.00530951	1.00728	0.00844939	0.00936328	0.00416531	0.00334581	0.00358107	0.00271509	0.00460075	0.182091	0.0133495	0.00763967	0.0234985	0.0100324	0.00968942	0.00673141	0.00955433	0.00480613	0.00725149	0.0146568	0.00676983	0.00334089	0.00914288	0.0219204	0.00436617	0.00535568
0.000957353	0.0037672	0.00853896	1.03783	0.00211681	0.00126473	0.000600645	0.000743107	0.000628439	0.00240578	0.00194993	0.0064936	0.00293541	0.0911898	0.0320879	0.0247317	0.0166909	0.024023	0.0104452	0.0146191	0.00145076	0.00143611	0.00106921	0.0177221	0.00131857	0.000592747	0.00100644
0.000488004	0.00176152	0.00123029	0.00129356	1.02942	0.00162369	0.000370845	0.000436134	0.000251482	0.00399014	0.000460328	0.00396106	0.0190818	0.00223741	0.00171192	0.000955051	0.000768209	0.00103447	0.0018229	0.0013308	0.0020461	0.000686108	0.000477738	0.0271199	0.0013918	0.000595782	0.000793911
0.0536259	0.00261699	0.00129447	0.00272715	0.00150762	1.08384	0.0151044	0.0172037	0.00426969	0.00269704	0.00059359	0.0112369	0.00214948	0.000924617	0.00148618	0.00172157	0.00153031	0.00357798	0.00148206	0.00209953	0.00131279	0.00204785	0.00141446	0.00247868	0.0049806	0.07581	0.00467641
0.000256666	0.00104253	0.000966513	0.0010531	0.00388169	0.000855008	1.21555	0.0999413	0.00503728	0.00844778	0.000365161	0.00156871	0.00485951	0.000575381	0.000419014	0.000677252	0.000398541	0.00189797	0.000337049	0.002256	0.000573163	0.000802726	0.000367943	0.00121721	0.000760346	0.00216185	0.000549004
0.00013601	0.00578199	0.000837725	0.000775717	0.000390179	0.000284062	0.00416516	1.00485	0.000306532	0.00122561	0.000286943	0.000657149	0.000886445	0.000469746	0.000722149	0.000700409	0.000779416	0.00318601	0.000372202	0.000726365	0.00147193	0.00332255	0.000719472	0.00126903	0.000613369	0.000358131	0.000511125
0.000216391	0.00461752	0.000665835	0.000932103	0.000366209	0.000679128	0.000236608	0.000356897	1.10558	0.00698323	0.000432812	0.00116159	0.00168411	0.000627095	0.000525992	0.00100134	0.000519233	0.00355608	0.00232825	0.00812564	0.000990242	0.00155144	0.000437097	0.00376267	0.000641978	0.00057434	0.00163175
0.00290768	0.00527861	0.0058492	0.00585294	0.0114822	0.0212992	0.00474013	0.0182343	0.00365218	1.13064	0.00222514	0.00848332	0.0112761	0.00313318	0.00477239	0.00510947	0.0035456	0.0144257	0.00574805	0.0145242	0.00365257	0.00704513	0.00389842	0.0102748	0.00564163	0.00599225	0.0183707
0.0323603	0.0272329	0.0383096	0.0383892	0.0510194	0.0205751	0.0137281	0.016965	0.0146045	0.0222572	1.11053	0.0328635	0.0258269	0.13237	0.0536403	0.0508555	0.0344736	0.0511789	0.0234456	0.0380974	0.015035	0.0246667	0.0110663	0.0482534	0.129813	0.0189511	0.0279035
0.110528	0.0172551	0.0299539	0.0650797	0.0160017	0.067473	0.0474659	0.0586235	0.0143648	0.0269304	0.0242362	1.21498	0.116081	0.0234622	0.0170092	0.0178803	0.0108912	0.0521952	0.0489622	0.0237638	0.0101276	0.0204221	0.0233973	0.0501129	0.0174271	0.0145662	0.0334327
0.0022783	0.00831047	0.00746349	0.00533506	0.00171519	0.0144348	0.00205236	0.00219386	0.00130127	0.00497633	0.00474249	0.0142444	1.0573	0.0104052	0.00721567	0.0053895	0.00465514	0.00753956	0.00846131	0.00730689	0.00745243	0.0043422	0.00353407	0.131491	0.00382068	0.0033678	0.00473005
0.00976881	0.0386562	0.0971634	0.0275984	0.0238663	0.0136872	0.00631485	0.00782766	0.00679337	0.0266964	0.0219938	0.0617863	0.0308559	1.04164	0.366285	0.281023	0.190522	0.273878	0.118789	0.166703	0.0157658	0.0150308	0.0118794	0.201722	0.0148379	0.006593	0.0110975
0.00163209	0.00655478	0.00734822	0.00810398	0.0494048	0.00312293	0.00157677	0.00368355	0.0109656	0.00377046	0.00428544	0.0112842	0.0103782	0.00388883	1.04036	0.0275967	0.0138461	0.0376914	0.017809	0.0297531	0.00351229	0.00267988	0.0109771	0.0172277	0.00194772	0.00149441	0.0046315
0.0120837	0.020063	0.0353363	0.0413131	0.00815325	0.0065099	0.00766692	0.00706255	0.00485027	0.00864787	0.00913747	0.00955304	0.00952812	0.0131756	0.0954219	1.08276	0.0263109	0.0158783	0.00658472	0.0316531	0.0137797	0.00986513	0.0115599	0.0263531	0.00542048	0.00398985	0.0147802
0.000342314	0.00201795	0.0017027	0.00227707	0.0011823	0.000976939	0.000832527	0.000956095	0.000826066	0.0016957	0.000954164	0.00114914	0.00161224	0.0014627	0.00477519	0.00422791	1.0026	0.0018867	0.000889192	0.00180055	0.00137756	0.00163983	0.00102771	0.00256208	0.0153391	0.00343106	0.00207015
0.000683683	0.0101436	0.00487245	0.00589067	0.00226444	0.00107172	0.00146331	0.00171609	0.00130774	0.00363731	0.00194979	0.00291358	0.00324872	0.00337769	0.019744	0.0146256	0.00803377	1.03498	0.00565987	0.0108189	0.0105793	0.00438817	0.00448687	0.0302723	0.00362022	0.00121621	0.00275183
0.000206067	0.00113319	0.00198964	0.0011938	0.000490354	0.000386178	0.000366856	0.000703523	0.000381808	0.000658968	0.000503235	0.00100648	0.00076656	0.000594163	0.00100402	0.00308208	0.0180707	0.00133487	1.03901	0.0150786	0.000837784	0.000879665	0.000735272	0.00113693	0.00286018	0.000918811	0.0039466
0.000111636	0.000363241	0.000553428	0.000599321	0.000150445	0.000640703	0.000143425	0.000169718	0.000134827	0.0002262	0.00024095	0.00051324	0.000298483	0.000301114	0.000346187	0.00113661	0.00187118	0.000631704	0.00911392	1.00352	0.000453574	0.000346767	0.000368966	0.000420998	0.00121474	0.000386942	0.00105672
0.0240518	0.0718767	0.0779527	0.117436	0.0614887	0.0308833	0.0491726	0.0421699	0.0229733	0.0613	0.0267691	0.0792787	0.112883	0.117611	0.0930903	0.0942474	0.0600312	0.0702065	0.0607505	0.0776405	1.24667	0.054704	0.140671	0.0641102	0.0553967	0.0309397	0.0545279
4.77807e-05	0.000158796	5.91533e-05	0.000111759	5.69141e-05	0.000166133	2.44834e-05	3.0115e-05	1.48336e-05	5.19794e-05	1.92633e-05	0.00017053	6.34147e-05	0.000206116	0.000331483	0.000976433	7.58333e-05	0.000478626	4.33112e-05	7.93473e-05	4.49459e-05	1.00007	2.5447e-05	0.000480744	0.000161511	0.000129275	3.70499e-05
0.00128044	0.00111152	0.000633227	0.000663467	0.000529157	0.000780347	0.000646051	0.00123973	0.000246372	0.000720004	0.000200538	0.000588036	0.000572594	0.000350264	0.000565154	0.000498347	0.000509978	0.000576465	0.000616404	0.000497666	0.00132069	0.000788228	1.00456	0.00178631	0.000602484	0.000978364	0.00192179
0.000401339	0.00224227	0.00199576	0.00173213	0.00102598	0.000876774	0.000959938	0.00127546	0.000605381	0.00194062	0.00200401	0.00161117	0.0015231	0.00123608	0.00150626	0.00186909	0.00196089	0.00209999	0.00085729	0.00158744	0.0013241	0.00172604	0.00163906	1.00155	0.0139876	0.0115973	0.0078231
0.0102313	0.0398474	0.0173247	0.0538311	0.0316054	0.0337093	0.0178373	0.0375594	0.0153905	0.0352076	0.00980252	0.0299516	0.0369858	0.0277266	0.0294127	0.03984	0.0201564	0.045695	0.0215337	0.0529106	0.0244137	0.0205607	0.0209724	0.0494768	1.06151	0.0647077	0.0507057
0.00445045	0.019827	0.0106744	0.0268635	0.0161875	0.0117648	0.00938699	0.0150319	0.00928623	0.0151556	0.00363749	0.0109172	0.0122432	0.00792446	0.0164298	0.0185313	0.0122036	0.0394428	0.0131677	0.0226124	0.0125864	0.0207132	0.0150289	0.0158188	0.0280987	1.03013	0.0547216
0.0158083	0.0888658	0.0437851	0.0606999	0.0470011	0.0280897	0.028537	0.0412469	0.0387659	0.0440572	0.0169808	0.0615122	0.0604817	0.0521136	0.0469455	0.0738482	0.040799	0.075588	0.0535675	0.0607847	0.0783287	0.0840012	0.0933332	0.086236	0.071475	0.0974695	1.09205
