# Supplementary material for: Determinants of carbon emission: A multiple scale decomposition of Gansu Province
Source: PLoS One. 2024 Sep 6;19(9):e0309467. doi: 10.1371/journal.pone.0309467 (PMC11379236; doi:10.1371/journal.pone.0309467)
Supplement: S5 File — (ZIP) [file pone.0309467.s005.zip › Input-output structure matrix(LD)/ld2012.xlsx]

## Sheet: Sheet1
ld12
1.15657	0.00543383	0.00414465	0.00401906	0.00459983	0.353416	0.26677	0.282677	0.0209528	0.0239342	0.00392965	0.0573	0.005041	0.00478314	0.00673426	0.00814531	0.0068856	0.00625284	0.0075345	0.00517769	0.00304436	0.00581088	0.00434551	0.00649901	0.00420013	0.0531861	0.0101786
0.0151149	1.1799	0.0196949	0.0242152	0.0568331	0.0223474	0.0335077	0.0146713	0.0141074	0.0229197	0.0163843	0.0567622	0.109098	0.0453028	0.0326215	0.0266929	0.0218775	0.0126311	0.0250488	0.0331598	0.231849	0.0184827	0.039361	0.0327746	0.0210976	0.0116119	0.0151807
0.0260961	0.0134616	1.02228	0.0213549	0.0332318	0.016855	0.0188937	0.013888	0.00781873	0.0169398	0.566773	0.0662756	0.0398694	0.0331434	0.0213652	0.0189372	0.0166064	0.0123127	0.0342768	0.0155825	0.00705046	0.300578	0.00894381	0.0240347	0.0579906	0.0104485	0.0174414
0.00154392	0.00419742	0.00332777	1.13023	0.0101875	0.00146741	0.00158131	0.0010719	0.000708421	0.00255657	0.00208106	0.00956992	0.00399835	0.128068	0.0373498	0.0362559	0.029072	0.0178753	0.0243086	0.0228931	0.00154584	0.00266789	0.000775224	0.0274536	0.00135892	0.000707775	0.00113498
0.00256094	0.00231781	0.00118738	0.00355601	1.06514	0.00239924	0.0024636	0.00169017	0.00122181	0.00538899	0.000870362	0.0209067	0.0489182	0.00329429	0.00202763	0.00171026	0.00179254	0.00117169	0.00248626	0.00481596	0.0017197	0.00129538	0.000728017	0.0258533	0.00100734	0.000803386	0.00120715
0.0412581	0.00325066	0.0028528	0.00342915	0.00413973	1.14683	0.0198428	0.0197787	0.00921096	0.0140123	0.00284142	0.0173322	0.00364499	0.00406634	0.00699035	0.00596304	0.0063164	0.00658982	0.0055644	0.00501211	0.00258085	0.0047181	0.00262435	0.00487113	0.00404682	0.0680617	0.00876238
0.00114442	0.001097	0.00111931	0.0007169	0.00064132	0.00151484	1.15872	0.0927387	0.0104035	0.00587816	0.000956891	0.00886205	0.00122758	0.00225411	0.00122629	0.00257308	0.000994129	0.000784489	0.0018655	0.000930008	0.000475408	0.000810719	0.000387169	0.000973702	0.000826028	0.00111243	0.00101542
0.000100738	0.000527076	0.00104915	0.000203219	0.00022611	0.000211696	0.000248827	1.01832	0.000138032	0.00107872	0.000655306	0.000425155	0.000498748	0.000267936	0.000490519	0.000387211	0.000205752	0.00017572	0.00026448	0.000326368	0.000292523	0.000463516	0.000536406	0.000362795	0.000387112	0.000393281	0.000438027
0.000191243	0.000460488	0.000205532	0.000197576	0.000202141	0.000209621	0.00113053	0.000223901	1.0433	0.00165595	0.00015431	0.00148694	0.000450815	0.000331223	0.000201993	0.000267498	0.000183506	0.000176096	0.000219834	0.000359818	0.000141048	0.000143338	7.5571e-05	0.00194292	0.000141771	0.000153611	0.000158206
0.00502802	0.0288807	0.0142152	0.0218222	0.0265295	0.0197961	0.013805	0.0237689	0.0110447	1.10174	0.00993888	0.0160056	0.0308632	0.0130903	0.0114005	0.0181253	0.00921229	0.0103243	0.0131008	0.0135847	0.0255502	0.0130412	0.0148037	0.0120344	0.012969	0.043221	0.0178705
0.0494918	0.0261247	0.040387	0.0418513	0.0655998	0.0285768	0.0349427	0.0258961	0.0143022	0.0310814	1.14436	0.108772	0.0643244	0.0644289	0.0396354	0.0355663	0.0300918	0.0228641	0.0660131	0.0295824	0.0135582	0.0255237	0.0172203	0.0454415	0.110062	0.0186098	0.0318664
0.153096	0.0204168	0.0372006	0.0285708	0.0301078	0.109917	0.136795	0.0814051	0.0438453	0.056727	0.0307677	1.30047	0.0381756	0.0204925	0.0351155	0.0238489	0.0511231	0.0246108	0.0853358	0.026432	0.00989141	0.057884	0.0205948	0.023982	0.0144259	0.0217775	0.0477222
0.0047482	0.00514847	0.00749162	0.00546207	0.00722903	0.00939789	0.00511773	0.00535959	0.00995038	0.00514355	0.0046261	0.0355893	1.12663	0.0126392	0.0151482	0.00704424	0.00878842	0.00777239	0.0151347	0.0422136	0.00245091	0.0042101	0.00154257	0.130168	0.00313703	0.00242782	0.00320937
0.0132273	0.0429556	0.033812	0.0343852	0.0204399	0.0131265	0.0138727	0.00957084	0.00643417	0.025077	0.0210022	0.0756531	0.0281533	1.3339	0.38827	0.377006	0.30139	0.175068	0.234156	0.237263	0.0154422	0.0266286	0.00758596	0.282259	0.013629	0.00685375	0.0108371
0.00833605	0.00477314	0.00255486	0.00229378	0.00196099	0.00588769	0.00342895	0.00288701	0.00494681	0.0132955	0.0017906	0.00301869	0.00263703	0.00424219	1.03412	0.0141617	0.0210558	0.012252	0.00480394	0.00608712	0.00219174	0.0139421	0.000940409	0.0167708	0.00142146	0.00233513	0.00342089
0.00267242	0.0217855	0.0448688	0.0110902	0.0368588	0.005135	0.00693616	0.00276049	0.0018364	0.011245	0.0264213	0.0103435	0.00858055	0.00755897	0.0274047	1.07531	0.029242	0.0576432	0.00503517	0.0251246	0.0069923	0.0280648	0.00413051	0.00874244	0.00517595	0.00305404	0.00700144
6.14777e-05	0.000293404	0.000887355	0.000487767	0.000290573	0.000103521	0.000107873	9.60598e-05	7.95301e-05	0.00118145	0.00051716	0.000192592	0.00044914	0.000179388	0.00017671	0.000453532	1.01046	0.000392156	0.000114011	0.000137935	0.000124281	0.000542407	9.14619e-05	0.000194773	0.00119573	0.000158799	0.000177401
0.00112495	0.00671483	0.00652303	0.00446532	0.00711901	0.00175946	0.00244137	0.00243807	0.00103096	0.0116497	0.00431391	0.00438499	0.00497234	0.00438827	0.00734601	0.0233982	0.0486183	1.23974	0.00561827	0.0134092	0.0137988	0.00343709	0.00338843	0.0361359	0.00374437	0.00182367	0.00236784
0.000375871	0.00123113	0.000809122	0.000826404	0.00105169	0.000662402	0.000798078	0.000751463	0.000693432	0.00120073	0.000618317	0.000851094	0.000881225	0.000835644	0.00113393	0.00173207	0.00478287	0.000848857	1.02523	0.00139604	0.000761472	0.000776701	0.0005544	0.00192433	0.00802749	0.00270389	0.00184711
4.74592e-05	0.000418483	0.000302991	0.000136846	0.000382714	7.88708e-05	9.02145e-05	7.71237e-05	5.29426e-05	0.000532606	0.000226277	0.000187314	0.00023166	0.000170241	0.000286182	0.00112817	0.000679041	0.0147247	0.00168187	1.00467	0.000369396	0.00285284	0.000544444	0.000528141	0.000304607	0.000110325	0.000396658
0.0438521	0.0621999	0.0739051	0.0826844	0.059354	0.0485242	0.0731334	0.0436422	0.0425869	0.0610303	0.0533301	0.137761	0.171373	0.164616	0.106672	0.0828063	0.0655374	0.0434411	0.0869012	0.0916248	1.07761	0.0733144	0.178464	0.0800602	0.0768984	0.0419141	0.0419039
0.00040481	0.000709209	0.001023	0.00101407	0.00132291	0.000808754	0.000921704	0.000819611	0.00082279	0.00113689	0.00077883	0.0011433	0.00102536	0.000973026	0.00152693	0.0011167	0.000781105	0.00086075	0.000710048	0.000879575	0.000592936	1.00761	0.000624724	0.000970803	0.0115914	0.0029628	0.0024733
0.000474159	0.0010239	0.00324471	0.000888061	0.00145537	0.000844822	0.000998147	0.000845408	0.00196933	0.00103082	0.00194676	0.0016522	0.00155776	0.00166674	0.00189742	0.00107678	0.000886461	0.000671876	0.00142854	0.00252488	0.00426835	0.00181422	1.02911	0.00180633	0.000986328	0.00179489	0.00188301
0.000698508	0.00253799	0.00122247	0.00144645	0.00154697	0.00212456	0.00243845	0.00281699	0.00175039	0.00185664	0.00116062	0.00227922	0.00246242	0.00212387	0.00206172	0.0025509	0.00229499	0.0013515	0.00203746	0.00150925	0.0029683	0.00186427	0.00330826	1.01547	0.00600911	0.00657181	0.010319
0.0248297	0.0513459	0.0844185	0.0803248	0.110934	0.0469709	0.052433	0.0417262	0.0466743	0.0729175	0.0604289	0.0696666	0.081101	0.0723713	0.0655096	0.0698552	0.0494433	0.0534914	0.0457645	0.0619893	0.0414778	0.072167	0.0455077	0.0698193	1.11592	0.0447746	0.0546116
0.0460047	0.0386011	0.0310909	0.0396804	0.0443969	0.101763	0.135585	0.143182	0.126706	0.141846	0.0336518	0.0737581	0.0402294	0.0530851	0.0815496	0.0780595	0.0835889	0.094847	0.0642203	0.065249	0.0308628	0.0539867	0.025307	0.0632476	0.0347755	1.06955	0.0729882
0.0182247	0.0623779	0.0556422	0.049724	0.0580577	0.046389	0.0507159	0.0500516	0.044971	0.0497492	0.0543042	0.0641128	0.064046	0.0736743	0.0934508	0.0723129	0.0498603	0.0436901	0.0551077	0.0640739	0.0640686	0.0519122	0.0668776	0.0712767	0.101495	0.148176	1.13187
