# Supplementary material for: Determinants of carbon emission: A multiple scale decomposition of Gansu Province
Source: PLoS One. 2024 Sep 6;19(9):e0309467. doi: 10.1371/journal.pone.0309467 (PMC11379236; doi:10.1371/journal.pone.0309467)
Supplement: S5 File — (ZIP) [file pone.0309467.s005.zip › Input-output structure matrix(LD)/ld2017.xlsx]

## Sheet: Sheet1
ld17
1.16331	0.00670423	0.00342114	0.00603548	0.00679621	0.353428	0.122513	0.077102	0.0725294	0.0344258	0.00565518	0.0682258	0.0073816	0.00508983	0.00967806	0.00882271	0.00777767	0.00911059	0.0109264	0.0106204	0.00554039	0.00211195	0.00431219	0.0177972	0.0253571	0.034006	0.00814219
0.0104101	1.09008	0.0401271	0.0337928	0.0371215	0.00871461	0.011248	0.00478345	0.00810738	0.0139838	0.0281556	0.0331497	0.0579458	0.0396429	0.0216664	0.0131703	0.0103095	0.0159003	0.0126994	0.00819299	0.149589	0.0208944	0.0184017	0.0195653	0.0105006	0.00855022	0.00671746
0.00565504	0.00736854	1.03358	0.0149499	0.0200736	0.00628729	0.0131943	0.0060282	0.00897019	0.0111851	0.348379	0.0461706	0.0493245	0.0105841	0.0066357	0.00980599	0.0108928	0.00863309	0.00741119	0.00688286	0.0072268	0.333291	0.00409057	0.0149666	0.0265653	0.00903386	0.00770712
0.000953574	0.00138228	0.00364609	1.05035	0.00428149	0.000749522	0.000803712	0.000378396	0.00142344	0.00714672	0.00144967	0.00647916	0.00150827	0.0811346	0.0242624	0.011148	0.012737	0.0209795	0.0102135	0.0033298	0.000539082	0.00132714	0.000484987	0.0119752	0.000621958	0.000558677	0.000732116
0.000401025	0.00165752	0.0126167	0.00106716	1.01828	0.000335518	0.000553735	0.000272037	0.000474369	0.000751706	0.00437277	0.00476873	0.0209101	0.0015629	0.000862332	0.000684977	0.000617277	0.00101574	0.000787981	0.000460105	0.000593142	0.00411993	0.00203796	0.0141375	0.000535172	0.000365952	0.000449267
0.0334835	0.00474568	0.00277215	0.00439701	0.00489304	1.09473	0.0101937	0.0801111	0.0107356	0.00946704	0.0048342	0.00952262	0.00615991	0.00388549	0.0106877	0.00845303	0.00604564	0.00892413	0.00709426	0.00937385	0.00526526	0.00179029	0.00257048	0.00555516	0.027692	0.0434406	0.00558994
0.000148231	0.000274711	0.000747174	0.000212262	0.000419409	0.000787631	1.07578	0.0385122	0.0021718	0.00469145	0.000396283	0.000654258	0.000437225	0.000233631	0.000628914	0.000824649	0.000250104	0.000516068	0.000677475	0.000411994	0.000219732	0.000303037	0.000219395	0.000261781	0.000298936	0.000888931	0.000588296
0.00015121	0.000130603	0.00012377	0.000154928	8.36009e-05	0.000104169	0.000226742	1.00952	0.000697958	0.000415952	8.63176e-05	0.000264055	0.000150679	8.51161e-05	0.000111403	0.000229511	0.000120258	0.000171626	0.000108419	0.000109497	0.000151034	7.40517e-05	0.000249982	0.000184705	0.000175474	0.000149686	0.000191365
0.000195	0.00037775	0.000108204	0.00020345	0.000373717	0.000847873	0.000314297	0.000232161	1.02768	0.00123479	0.000132417	0.000552412	0.000353951	0.000137368	0.000224342	0.000443665	0.000188411	0.000361773	0.000622751	0.000278905	0.000173307	7.99685e-05	0.000153789	0.00193995	0.000238629	0.000384912	0.000547412
0.00514502	0.0105098	0.00438521	0.0102818	0.0110833	0.0180569	0.0107826	0.00703442	0.0546594	1.06684	0.00801812	0.0171239	0.0232127	0.00872474	0.0141875	0.0136011	0.00625835	0.00969309	0.0194375	0.014053	0.0117134	0.00641848	0.0095743	0.00931797	0.0114383	0.0136626	0.0209385
0.0148965	0.0204537	0.0312625	0.0378391	0.0361269	0.0137212	0.018752	0.011442	0.0241638	0.0275029	1.05647	0.116792	0.128066	0.0267894	0.0160199	0.0215711	0.0294114	0.0206089	0.0187437	0.0181717	0.0140764	0.0124783	0.0104218	0.0407632	0.0709743	0.0237888	0.020906
0.0761233	0.0271564	0.0206324	0.036396	0.0496051	0.0419241	0.0907118	0.0354106	0.0622635	0.0735634	0.0285616	1.2	0.033376	0.0306659	0.0226173	0.0453865	0.0593253	0.0529853	0.0966181	0.0630859	0.0156735	0.00973147	0.0368967	0.0339487	0.0260744	0.02578	0.0495076
0.00110318	0.00304681	0.00469462	0.00372049	0.00304858	0.00232443	0.00121201	0.000759382	0.00353871	0.00596462	0.00199202	0.0031631	1.08707	0.0353515	0.0113543	0.00835095	0.00731336	0.0197034	0.0125896	0.00293742	0.00160197	0.00181745	0.000850627	0.123917	0.00123075	0.00185354	0.00190226
0.00976807	0.0198365	0.0583161	0.0140911	0.0585292	0.00906102	0.00627267	0.00350517	0.0186348	0.112663	0.0216285	0.0150321	0.0171477	1.34974	0.384214	0.181308	0.2073	0.344809	0.161671	0.0490562	0.0074836	0.0210648	0.00514035	0.195688	0.00824416	0.0072215	0.00823839
0.0161441	0.0102146	0.00499329	0.0102739	0.0173008	0.0121109	0.00588558	0.00368905	0.0179545	0.0528171	0.00310014	0.00799772	0.0101899	0.0051421	1.35496	0.0456713	0.0267497	0.0489882	0.0753565	0.113019	0.00409847	0.00251183	0.00307976	0.0423107	0.00495439	0.00512404	0.00833894
0.00481844	0.0116632	0.0133517	0.0135527	0.0202416	0.00338538	0.00458578	0.00140602	0.00311443	0.0165776	0.00532052	0.00409863	0.00653674	0.00385175	0.0118398	1.08138	0.0126347	0.0256861	0.00568724	0.026111	0.00386896	0.00533369	0.00254262	0.0134649	0.00318894	0.00222975	0.00307928
0.000545269	0.000547921	0.000818845	0.000919417	0.000462992	0.000452738	0.00034154	0.000250801	0.000890051	0.00962223	0.000420282	0.000430105	0.000640934	0.000392557	0.000384343	0.00147185	1.04912	0.000551285	0.000336669	0.00036859	0.00038518	0.000345458	0.000209497	0.000829766	0.00313426	0.000437107	0.000446457
0.000659683	0.00351236	0.00423078	0.00231994	0.00137873	0.00115725	0.0015838	0.000776769	0.00300102	0.0182764	0.00195718	0.00177956	0.00265835	0.0013124	0.00192015	0.0221017	0.0326117	1.06816	0.00367218	0.00199086	0.00263841	0.00178826	0.000965298	0.012531	0.00281228	0.00337744	0.00171889
0.000832367	0.00155351	0.00155484	0.00136036	0.00127264	0.00128349	0.0014067	0.00103949	0.00265656	0.0109358	0.0012165	0.00134441	0.00151834	0.00112225	0.00182578	0.00712278	0.0147425	0.00874529	1.10798	0.0815688	0.00161506	0.000800556	0.000988268	0.00731214	0.00689279	0.00569377	0.00297946
9.73906e-05	0.000591136	0.000862652	0.000386875	0.000210543	0.000169393	0.00022581	0.00016571	0.000345945	0.00284691	0.000428147	0.000381697	0.00042843	0.00026219	0.000219543	0.00244068	0.00125641	0.015712	0.00021942	1.0727	0.000339448	0.000521615	0.000348422	0.000774781	0.00032638	0.000269579	0.000583733
0.0445261	0.0861294	0.0696787	0.162852	0.116766	0.041944	0.077297	0.0264593	0.0509819	0.076409	0.0552705	0.11394	0.130108	0.189009	0.1491	0.0710433	0.05425	0.0856366	0.0780639	0.0556062	1.4696	0.0991772	0.168369	0.079567	0.0752646	0.0659172	0.0332228
0.00070224	0.00119339	0.000863585	0.00129711	0.0270902	0.000960627	0.0011053	0.000804666	0.00191506	0.00444685	0.000831626	0.00145227	0.00188982	0.00129581	0.00141608	0.00182044	0.00099704	0.00196	0.00100547	0.00121825	0.00327049	1.26762	0.000872869	0.00138339	0.0111545	0.00342166	0.00162929
0.000298864	0.000527291	0.000493371	0.000647723	0.000729053	0.00112614	0.000920694	0.000563986	0.00124586	0.00127995	0.000579004	0.00123736	0.00116536	0.000624328	0.000876044	0.0010188	0.000735777	0.000985554	0.000726795	0.00115352	0.00128028	0.000462729	1.01528	0.00139313	0.00147859	0.00178195	0.00121127
0.00238381	0.0042866	0.00127211	0.00434969	0.0022611	0.00273837	0.00306799	0.0018803	0.00434734	0.00300344	0.00163262	0.00292747	0.0032449	0.00251261	0.0031827	0.00294237	0.00226584	0.00288772	0.00237477	0.0038733	0.00507871	0.00164815	0.00355462	1.0065	0.00479988	0.00918364	0.0114749
0.0423543	0.0763384	0.0298481	0.076644	0.0946694	0.0537798	0.0547869	0.0397544	0.119756	0.0886015	0.0379636	0.0683226	0.0837014	0.0808513	0.0587858	0.0719303	0.0554992	0.0712836	0.044801	0.0573727	0.0825474	0.0188562	0.030961	0.0576743	1.13137	0.0963029	0.0584666
0.0568642	0.0724591	0.0524368	0.0607711	0.0622357	0.128977	0.151245	0.136687	0.145989	0.132337	0.10489	0.103375	0.106729	0.0494522	0.254843	0.109558	0.119143	0.142138	0.154528	0.205196	0.0853995	0.0335816	0.0382017	0.097058	0.0626791	1.1493	0.0720808
0.085362	0.201636	0.059544	0.242202	0.139987	0.113485	0.183795	0.100303	0.352051	0.170386	0.0890789	0.132711	0.155323	0.146521	0.157964	0.191548	0.115704	0.169668	0.136989	0.219422	0.238502	0.0707507	0.286413	0.216734	0.235065	0.383074	1.30643
