# Supplementary material for: Determinants of carbon emission: A multiple scale decomposition of Gansu Province
Source: PLoS One. 2024 Sep 6;19(9):e0309467. doi: 10.1371/journal.pone.0309467 (PMC11379236; doi:10.1371/journal.pone.0309467)
Supplement: S6 File — (ZIP) [file pone.0309467.s006.zip › The demand sector structure effect(YSTR)/ystr2007.xlsx]

## Sheet: Sheet1
YSTR07	consumption of rural residents	consumption of urban residents	government spending	fixed capital formation	inventory increase	outflow
sector1	0.256048	0.234241	0.0685188	0.0570473	0.357631	0.0590172
sector2	0.0120591	0.000372185	0	0	-0.0226974	0.00283702
sector3	0	0	0	0	0.000107625	0.00558422
sector4	0	0	0	0	0.00491081	7.01401e-05
sector5	0	0	0	0	0.00080335	0.00418899
sector6	0.304066	0.125415	0	0	0.132743	0.00229915
sector7	0.00248449	0.00536849	0	0	0.00342324	0.00440118
sector8	0.00948644	0.0187441	0	0	0.000885458	0.000355908
sector9	0.00286861	0.00314595	0	0.000763333	0.00017899	0.000131645
sector10	0.00776844	0.0165066	0	0.00068966	0.0161478	0.00149539
sector11	0.0082173	0.00172687	0	0	0.0726826	0.229553
sector12	0.0245333	0.0264468	0	0	0.0385065	0.0226121
sector13	0.0154901	0.00204281	0	0	0.0192083	0.00256323
sector14	0	0	0	0	0.226718	0.366538
sector15	0.00105541	0.001849	0	0.000487693	0.00281498	0.00112873
sector16	0.000137612	0.000651503	0	0.018492	0.0213605	0.0103968
sector17	0.00842726	0.00568066	0	0.00282229	0.0027901	0.00173845
sector18	0.00976456	0.00753219	0	0.000851159	0.00638946	0.000692602
sector19	0.00316825	0.00922305	0	0.000348627	0.00193009	0.000722306
sector20	1.99085e-05	0.000269962	0	1.98228e-05	0.000364273	0.000137714
sector21	0.0125332	0.0403678	0	0	0	0.0371357
sector22	0	0.00405604	0	0	0.00141421	0.000586343
sector23	0.00206174	0.00504844	0	0	0	0
sector24	0	0.0301415	0	0.744052	0	0.0460136
sector25	0.0576419	0.0784925	0.0792166	0.0527184	0.0248698	0.0869316
sector26	0.0742473	0.140761	0	0.030137	0.0868161	0.0868085
sector27	0.187921	0.241917	0.852265	0.091571	0	0.0260601
