# Supplementary material for: Determinants of carbon emission: A multiple scale decomposition of Gansu Province
Source: PLoS One. 2024 Sep 6;19(9):e0309467. doi: 10.1371/journal.pone.0309467 (PMC11379236; doi:10.1371/journal.pone.0309467)
Supplement: S6 File — (ZIP) [file pone.0309467.s006.zip › The demand sector structure effect(YSTR)/ystr2012.xlsx]

## Sheet: Sheet1
YSTR12	consumption of rural residents	consumption of urban residents	government spending	fixed capital formation	inventory increase	outflow
sector1	0.208864	0.129483	0.0762718	0.000186962	0.237811	0.147589
sector2	0.0280555	0.00232854	0	0	0.0385316	0.00415861
sector3	0	0	0	0	0.0543144	0
sector4	0	0	0	0	-0.0144572	0.00433908
sector5	0	0	0	0	0.00865849	0.0041494
sector6	0.196183	0.153438	0	0	0.068934	0.0653436
sector7	0.00461386	0.00497759	0	0	-7.07709e-05	0.00295633
sector8	0.00687147	0.0117831	0	0	0.0003722	0.00136238
sector9	0.00168027	0.000901157	0	0.000795051	0.000217617	0.0003212
sector10	0.00432464	0.00667975	0	0	0.00343514	0.00638691
sector11	0.0137297	0.00776122	0	0	0.229312	0.13821
sector12	0.0181592	0.0256086	0	0	0.0280054	0.0625478
sector13	0.0301063	0.0066239	0	0	0.0307529	0.01335
sector14	0	0	0	0	0.188036	0.26769
sector15	0.00328822	0.000929451	0	0.00229859	0.00967311	0.00278276
sector16	0.000785429	0.00123433	0	0.0417958	0.00823545	0.00798831
sector17	0.00286309	0.0042339	0	0.0055305	0.00733141	0.000311029
sector18	0.00899316	0.0109451	0	0.040226	0.00329376	0.0225339
sector19	0.00386418	0.00644238	0	0.00136204	0.000632835	0.0017836
sector20	9.51925e-06	4.38888e-05	0	0.000144131	-5.59309e-05	0.000151849
sector21	0.0172744	0.0584695	0	0	0	0.033033
sector22	0	0.00657751	0	0	0	6.26838e-05
sector23	0.000585796	0.00191457	0	0	0	0
sector24	0.0130619	0.00954136	0	0.844685	0	0.0230505
sector25	0.0557528	0.0873074	0.0248337	0.0111859	0.0290375	0.0550671
sector26	0.100894	0.173027	0	0.0326241	0.0679992	0.0809204
sector27	0.280039	0.289748	0.898894	0.0191657	0	0.053911
