# Supplementary material for: Determinants of carbon emission: A multiple scale decomposition of Gansu Province
Source: PLoS One. 2024 Sep 6;19(9):e0309467. doi: 10.1371/journal.pone.0309467 (PMC11379236; doi:10.1371/journal.pone.0309467)
Supplement: S6 File — (ZIP) [file pone.0309467.s006.zip › The demand sector structure effect(YSTR)/ystr2017.xlsx]

## Sheet: Sheet1
YSTR17	consumption of rural residents	consumption of urban residents	government spending	fixed capital formation	inventory increase	outflow
sector1	0.183322	0.103259	0.0199238	0.00394218	0.164053	0.192042
sector2	0.00919754	0.002654	0	0	0.000166036	0.000328269
sector3	0	0	0	0	-0.080868	0.00044148
sector4	0	0	0	0	0.00311469	0.00166297
sector5	0	0	0	0	0.00347538	9.60383e-05
sector6	0.122811	0.102431	0	0	0.0179319	0.0592704
sector7	0.00221738	0.00257112	0	0	0.000851231	0.000361026
sector8	0.00401615	0.00574799	0	0	0.000193623	0.000112883
sector9	0.00196937	0.00179978	0	0.000247352	0.00162024	3.4521e-05
sector10	0.0114094	0.0122096	0	0.000182388	0.00523845	0.00714385
sector11	0.0325187	0.0190576	0	0	0.165678	0.112935
sector12	0.0196101	0.0213651	0	0	0.0240798	0.0558565
sector13	0.00286893	0.00257615	0	0	0.0174299	0.0322184
sector14	0	0	0	0	0.389924	0.281642
sector15	0.00204004	0.00177835	0	0.00200569	0.0714127	0.0364245
sector16	0.00151458	0.00198779	0	0.021684	0.0164548	0.00568447
sector17	0.00554966	0.00927934	0	0.00131892	0.000963172	0.000647277
sector18	0.00854377	0.0107622	0	0.0135547	0.00685566	0.00583132
sector19	0.00896332	0.00820515	0	0.000639719	0.0189038	0.0097151
sector20	0.00114557	0.00103364	0	0.000393167	0.0023584	0.000476015
sector21	0.0199745	0.0371369	0	0	0	0.00589648
sector22	0.00398955	0.00976791	0	0	-0.00044145	0
sector23	0.0022305	0.00523313	0	0	0.00270561	0
sector24	0	0	0	0.865924	0	0.102948
sector25	0.0652924	0.0827313	0.0104107	0.0167456	0.0208731	0.0278309
sector26	0.156962	0.211174	0.000702102	0.0246064	0.147026	0.0221667
sector27	0.333854	0.347238	0.968963	0.0487555	0	0.0382345
