# Supplementary material for: Determinants of carbon emission: A multiple scale decomposition of Gansu Province
Source: PLoS One. 2024 Sep 6;19(9):e0309467. doi: 10.1371/journal.pone.0309467 (PMC11379236; doi:10.1371/journal.pone.0309467)
Supplement: S7 File — (ZIP) [file pone.0309467.s007.zip › The demand type structure effect(YCAT)/ycat2012.xlsx]

## Sheet: Sheet1
YCAT12
consumption of rural residents	0.0730966
consumption of urban residents	0.130254
government spending	0.100447
fixed capital formation	0.261157
inventory increase	0.028251
outflow	0.406794
