# Supplementary material for: Determinants of carbon emission: A multiple scale decomposition of Gansu Province
Source: PLoS One. 2024 Sep 6;19(9):e0309467. doi: 10.1371/journal.pone.0309467 (PMC11379236; doi:10.1371/journal.pone.0309467)
Supplement: S7 File — (ZIP) [file pone.0309467.s007.zip › The demand type structure effect(YCAT)/ycat2017.xlsx]

## Sheet: Sheet1
YCAT17
consumption of rural residents	0.0946302
consumption of urban residents	0.198734
government spending	0.15959
fixed capital formation	0.204363
inventory increase	0.014947
outflow	0.327736
