# Supplementary material for: Determinants of carbon emission: A multiple scale decomposition of Gansu Province
Source: PLoS One. 2024 Sep 6;19(9):e0309467. doi: 10.1371/journal.pone.0309467 (PMC11379236; doi:10.1371/journal.pone.0309467)
Supplement: S8 File — (ZIP) [file pone.0309467.s008.zip › The total demand effect(YVOL)/yvol2012.xlsx]

## Sheet: Sheet1
YVOL12
8.45709e+07
